# Supplementary material for: O-GlcNAcylation regulates neurofilament-light assembly and function and is perturbed by Charcot-Marie-Tooth disease mutations
Source: Nat Commun. 2023 Oct 17;14:6558. doi: 10.1038/s41467-023-42227-0 (PMC10582078; doi:10.1038/s41467-023-42227-0)
Supplement: Supplementary file 4 — Source Data [file 41467_2023_42227_MOESM4_ESM.zip]

Archive with 2 entries (2 files):
- NCOMMS-23-09578B Source Data 1.xlsx
- NCOMMS-23-09578B Source Data 2.pdf
