# Supplementary material for: O-GlcNAcylation regulates neurofilament-light assembly and function and is perturbed by Charcot-Marie-Tooth disease mutations
Source: Nat Commun. 2023 Oct 17;14:6558. doi: 10.1038/s41467-023-42227-0 (PMC10582078; doi:10.1038/s41467-023-42227-0)
Supplement: Supplementary file 4 — Source Data [file 41467_2023_42227_MOESM4_ESM.zip › NCOMMS-23-09578B Source Data 1.xlsx]

## Sheet: Figure 1h
O-GlcNAc/myc ratio (% of WT)
NF-L-myc-6xHis + OGT	WT	T21A	S27A	S34A	S48A	S431A	4A	5A
	100	91.8251	85.8878	61.0329	93.5627	82.4116	34.1212	31.7434
	100	98.8641	74.1345	82.5998	56.7558	60.2213	39.7344	54.5306
	100	99.1143	65.4388	72.8995	54.5692	55.7404	44.228	53.1806
03/30/21, n=1
NF-L-myc-6xHis + OGT	WT	T21A		S34A	S48A	S431A
NF-L (myc IP)	39.2	47.5		58.8	59.6	61.3
O-GlcNAc (myc IP)	14.2	15.8		13	20.2	18.3
O-GlcNAc/myc IP	0.362245	0.332632		0.221088	0.338926	0.298532
normalize to WT ratio (%)	100	91.8251		61.0329	93.5627	82.4116
04/05/21, n=2
NF-L-myc-6xHis + OGT	WT	T21A		S34A	S48A	S431A
NF-L (myc IP)	33.5	38.2		57.1	53.2	60.1
O-GlcNAc IP	15.2	19.3		21.4	13.7	15.2
O-GlcNAc/myc IP	0.453731	0.505236		0.374781	0.257519	0.252912
normalize to WT ratio (%)	100	111.351		82.5998	56.7558	55.7404
04/10/21, n=3
NF-L-myc-6xHis + OGT	WT	T21A	S27A	S34A	S48A	S431A
NF-L (myc IP)	35.8	39.9	46	54	60.9	54
O-GlcNAc IP	25.1	30.6	27.7	27.6	23.3	22.8
O-GlcNAc/myc IP	0.701117	0.766917	0.602174	0.511111	0.382594	0.422222
normalize to WT ratio (%)	100	109.385	85.8878	72.8995	54.5692	60.2213
04/12/21, n=2 (S27A)
NF-L-myc-6xHis + OGT	WT		S27A
NF-L (myc IP)	55		43.4
O-GlcNAc IP	45.3		26.5
O-GlcNAc/myc IP	0.823636		0.610599
normalize to WT ratio (%)	100		74.1345
04/13/21, n=3 (S27A)
NF-L-myc-6xHis + OGT	WT		S27A
NF-L (myc IP)	47.3		51.4
O-GlcNAc IP	18		12.8
O-GlcNAc/myc IP	0.38055		0.249027
normalize to WT ratio (%)	100		65.4388
4/27/2021, n=1 (4A)
NF-L-myc-6xHis + OGT	WT						4A
NF-L (myc IP)	30.7						25.2
O-GlcNAc IP	24.1						6.75
O-GlcNAc/myc IP	0.785016						0.267857
normalize to WT ratio (%)	100						34.1212
04/29/21, n=2 (4A)
NF-L-myc-6xHis + OGT	WT						4A
NF-L (myc IP)	40.4						39
O-GlcNAc IP	20.7						7.94
O-GlcNAc/myc IP	0.512376						0.20359
normalize to WT ratio (%)	100						39.7344
04/30/21, n=3 (4A)
NF-L-myc-6xHis + OGT	WT						4A
NF-L (myc IP)	43.9						30.1
O-GlcNAc IP	27.7						8.4
O-GlcNAc/myc IP	0.630979						0.27907
normalize to WT ratio (%)	100						44.228
05/07/21, n=1 (5A)
NF-L-myc-6xHis + OGT	WT							5A
NF-L (myc IP)	46900							57800
O-GlcNAc IP	45500							17800
O-GlcNAc/myc IP	0.970149							0.307958
normalize to WT ratio (%)	100							31.7434
`
05/08/21, n=2 (5A)
NF-L-myc-6xHis + OGT	WT							5A
NF-L (myc IP)	99500							93300
O-GlcNAc IP	30900							15800
O-GlcNAc/myc IP	0.310553							0.169346
normalize to WT ratio (%)	100							54.5306
05/09/21, n=3 (5A)
NF-L-myc-6xHis + OGT	WT							5A
NF-L (myc IP)	83300							78400
O-GlcNAc IP	19100							9560
O-GlcNAc/myc IP	0.229292							0.121939
normalize to WT ratio (%)	100							53.1806

## Sheet: Figure 2c 
NF-L amount in urea (% of total)					control	OGT
control	OGT		Raw data	low ionic strength	217	686	4/27/21, n=1
74.6269	34.5799			high ionic strength	157	591
88.0376	57.4725			urea	1100	675
88.9061	46.9234			total	1474	1952
				low ionic strength	4790	18800	4/29/21, n=2
				high ionic strength	5890	19900
				urea	78600	52300
				total	89280	91000
				low ionic strength	3810	33000	05/11/21, n=3
				high ionic strength	4800	9870
				urea	69000	37900
				total	77610	80770
			Normalization to total NF-L amount	low ionic strength	14.7218	35.1434	4/27/21, n=1
				high ionic strength	10.6513	30.2766
				urea	74.6269	34.5799
				low ionic strength	5.36514	20.6593	4/29/21, n=2
				high ionic strength	6.59722	21.8681
				urea	88.0376	57.4725
				low ionic strength	4.90916	40.8568	05/11/21, n=3
				high ionic strength	6.18477	12.2199
				urea	88.9061	46.9234

## Sheet: Figure 2e
NF-L amount in urea (% of total)							control		OGT
control		OGT					WT	4A	WT	4A
WT	4A	WT	4A		Raw data	low ionic strength	217	5230	686	6240	4/27/21, n=1
74.6269	86.629	34.58	71.875			high ionic strength	157	2580	591	2760
88.0376	82.9834	57.4725	66.4539			urea	1100	50600	675	23000
88.9061	85.2978	46.9234	72.2954			total	1474	58410	1952	32000
						low ionic strength	4790	5920	18800	7440	4/29/21, n=2
						high ionic strength	5890	2590	19900	4120
						urea	78600	41500	52300	22900
						total	89280	50010	91000	34460
						low ionic strength	3810	6500	33000	7660	5/11/21, n=3
						high ionic strength	4800	2980	9870	3070
						urea	69000	55000	37900	28000
						total	77610	64480	80770	38730
					Normalization to total NF-L amount	low ionic strength	14.7218	8.95395	35.1434	19.5	4/27/21, n=1
						high ionic strength	10.6513	4.41705	30.2766	8.625
						urea	74.6269	86.629	34.5799	71.875
						low ionic strength	5.36514	11.8376	20.6593	21.5902	4/29/21, n=2
						high ionic strength	6.59722	5.17896	21.8681	11.9559
						urea	88.0376	82.9834	57.4725	66.4539
						low ionic strength	4.90916	10.0806	40.8568	19.7779	5/11/21, n=3
						high ionic strength	6.18477	4.62159	12.2199	7.92667
						urea	88.9061	85.2978	46.9234	72.2954

## Sheet: Figure 2f
Percent of cells with full-length filaments							WT	4A	WT + OGT	4A + OGT
control		OGT			Raw data	filament	7	12	5	12	05/27/21, n=1
WT	4A	WT	4A			puncta	0	1	2	5
100	92.3077	55.5556	70.5882
87.5	86.6667	54.5455	73.6842			filament	7	13	6	14	05/28/21, n=2
100	78.5714	64.2857	90.4762			puncta	1	2	5	5
						filament	6	11	9	19	06/08/21, n=3
						puncta	0	3	5	2
					Normalization to total cells (%)	filament	100	92.3077	55.5556	70.5882	05/27/21, n=1
						puncta	14.2857	7.69231	22.2222	29.4118
						filament	87.5	86.6667	54.5455	73.6842	05/28/21, n=2
						puncta	12.5	13.3333	45.4545	26.3158
						filament	100	78.5714	64.2857	90.4762	06/08/21, n=3
						puncta	0	21.4286	35.7143	9.52381

## Sheet: Figure 3
mitochondria (mito-mEmerald)												lysosome (LAMP1)
displacement (μm)				run length (μm)				speed mean (μm/s)				displacement (μm)				run length (μm)				speed mean (μm/s)
mock	WT	4A		mock	WT	4A		mock	WT	4A		mock	WT	4A		mock	WT	4A		mock	WT	4A
0.28	0.24	10.13		5.26	2.38	20.34		0.02	0.02	0.07		0.16	0	0.09		4.68	1.3	2.99		0.02	0	0.01
0.97	0.77	0.78		8.99	1.73	10.77		0.03	0.01	0.04		0.09	0.03	0.05		2.39	0.03	1.76		0.01	0	0.01
2.7	1.01	1.24		7.18	11.69	5.12		0.09	0.04	0.03		0.02	0	0.01		7.52	0.02	2.2		0.02	0	0.01
0.65	0.56	1.36		2.13	3.73	6.69		0.04	0.03	0.02		0.02	0.01	0.01		1.94	0.52	0.79		0.01	0	0
1.97	0.44	1.43		20.42	1.29	4.93		0.07	0.03	0.02		0.01	0.02	0.01		6.79	0.03	0.01		0.02	0	0
0.32	0.13	0.01		13.01	9.65	0.03		0.09	0.03	0		0	4.39	0.01		0.27	29.06	0.42		0	0.09	0
0.22	0.06	1.59		3.77	1.29	4.4		0.03	0.01	0.01		2.16	1.39	0		2.17	7.74	1.06		0.05	0.02	0
2.79	0.12	0.39		23.13	0.78	0.84		0.07	0.03	0.01		3.85	1.01	0.02		5.92	8.95	1.92		0.03	0.03	0.01
3.67	0.45	1.47		3.77	2.02	5.91		0.1	0.01	0.02		0.1	3.5	1.12		0.16	30.17	8.83		0	0.1	0.08
1.82	1.75	0.19		13.84	7.64	0.19		0.07	0.02	0.04		0.05	1.02	0.02		1.44	2.66	0.7		0.02	0.03	0
1.96	0.14	0		1.96	0.33	0.03		0.12	0.01	0		2.92	0.05	0.02		16.19	0.5	1.46		0.09	0.02	0
2.47	0.09	0.53		12.14	0.6	1.53		0.14	0.01	0.01		0.03	11.9	1.03		1.07	21.52	10.13		0	0.22	0.05
1.58	0.46	0.23		13.11	5	2.32		0.07	0.02	0.03		0.01	10.53	0.79		0.61	36.9	0.9		0.01	0.22	0.03
4.35	0.98	0.01		17.14	6.54	0.62		0.21	0.03	0		0	4.09	0.02		3.29	5.27	0.11		0.01	0.04	0
0.79	1.03	0.98		10.24	6.87	3.08		0.12	0.03	0.01		3.99	6.88	0.32		9.03	28.58	10.4		0.03	0.09	0.03
0.98	0.22	3.15		9.37	1.83	5.06		0.03	0.01	0.02		0.02	4.52	0.54		11.15	25.94	7.61		0.04	0.17	0.02
0.66	0.86	1.21		6.8	9.5	10.24		0.02	0.03	0.03		0.03	0.1	0.77		14.31	8.98	6.17		0.05	0.03	0.02
0.95	0.08	1.57		2.08	0.09	2.94		0.06	0	0.01		1.07	10.41	2.4		11.33	36.26	6.5		0.04	0.29	0.02
3.63	0.41	0.4		7.97	4.74	13.02		0.05	0.02	0.04		0.06	1.53	0.72		1.67	31.61	4.52		0.02	0.24	0.01
0.39	0.07	0.55		7.68	0.07	8.43		0.02	0	0.03		0.07	0.81	1.42		1.18	40.09	1.42		0	0.31	0.26
0.07	0.5	2.11		7.45	8.68	17.2		0.12	0.03	0.06		0	1	0.01		0.34	2.44	0.26		0	0.09	0
3.47	0.5	0.92		24.37	11.6	14.53		0.08	0.04	0.05		0.02	4.15	0.87		0.03	6.33	1.4		0	0.24	0
0.32	0.97	0.54		11.87	5.69	9.65		0.06	0.04	0.03		0.04	2.95	2.79		10.02	40.5	4.37		0.03	0.37	0.02
0.66	0.37	1.56		5.91	7.77	9.68		0.12	0.02	0.03		0.5	2.37	0.29		1.23	18.83	1.03		0.08	0.17	0.02
1.26	1.02	1.41		1.73	1.07	3.35		0.03	0.02	0.01		0	3.39	3.95		0.81	5.38	6.57		0	0.05	0.02
0.91	0.43	1.12		12.7	2.79	12.38		0.06	0.03	0.05		3.36	8.12	1.22		5.73	45.79	3.56		0.06	0.23	0.01
1.92	0.17	1.89		6.94	6.8	5.12		0.02	0.02	0.12		0.64	7.2	0.77		1.12	37.57	2.13		0.07	0.3	0.04
0.1	0.14	0.41		10.49	5.99	0.85		0.07	0.02	0.01		2.38	4.82	3.11		9.1	4.83	4.23		0.03	0.18	0.05
3.27	0.76	2.07		7.96	0.86	2.11		0.03	0.04	0.07		1	4.23	1.74		5.48	4.76	2.16		0.1	0.18	0.03
2.68	3.79	4.7		14.99	7.92	14.13		0.05	0.02	0.07		1.23	4.62	1.74		1.23	23.45	1.8		0.06	0.28	0.02
1.31	0.04	3.43		16.72	4.43	14.42		0.09	0.01	0.06		0.64	3.8	0.6		0.66	35.56	3.33		0.04	0.31	0.01
2.42	0.16	0.37		19.35	2.23	4.26		0.07	0.02	0.04		0.01	2.1	0.48		4.71	11.64	1.12		0.05	0.27	0.02
1.93	0.35	1.93		2.66	12.13	12.31		0.1	0.04	0.04		2.64	0.01	1.06		17.16	0.77	3.89		0.08	0	0.01
0.56	0.35	2.41		14.39	2.71	8.12		0.05	0.02	0.04		0.01	1.17	0.13		1.18	33.61	0.48		0	0.2	0.01
5.16	0.52	0.6		18.61	8.21	4.58		0.06	0.03	0.05		6.53	1.05	0.02		6.79	1.05	0.15		0.25	0.19	0
0.73	0.18	1.28		10.01	0.49	27.75		0.03	0.01	0.09		1.22	0.44	0.01		3.96	41.82	1.25		0.04	0.13	0
1.13	0.1	1.01		21.53	0.37	12.91		0.07	0.01	0.05		1.9	5.43	0		4.42	7.18	0.56		0.03	0.07	0
2.43	0.07	0.77		9.08	1.93	6.44		0.07	0.04	0.06		0.01	1.34	0.01		0.58	2.45	0.64		0	0.04	0
0.9	0.25	2.53		1.01	4.94	11.9		0.02	0.02	0.04		0	0.18	0.02		0.74	0.18	0.36		0	0.03	0
0.65	0.35	0.46		4.34	4.4	2.89		0.01	0.01	0.03		0.01	12.64	0.05		0.1	13.07	0.05		0	0.23	0.01
0.71	0.07	0.92		3.09	0.28	2.85		0.01	0	0.03		0.02	0	0.03		0.75	0.18	0.03		0	0	0
0.63	0.22	1.03		13.59	1.44	5.52		0.13	0.02	0.05		0	0.03	0.02		4.88	0.03	0.49		0.15	0	0
1.9	0.05	1.26		7.14	3.88	30.3		0.12	0.02	0.11		0.05	4.48	0.06		2.31	14.07	0.06		0.01	0.06	0
2.01	0.17	2.89		20.69	9.62	14.17		0.07	0.03	0.05		1.03	0.02	2.24		1.14	5.58	4.93		0.01	0.02	0.02
1.36	0.32	3.29		14.56	6.39	13.13		0.08	0.02	0.04		0.94	0.03	0.63		8.31	0.79	4.57		0.04	0	0.02
2.79	0.06	4.05		13.59	0.68	18.51		0.04	0.06	0.06		0.94	0	0.02		15.97	0.64	0.82		0.05	0	0
4.32	0.29	3.95		4.33	0.29	17.4		0.2	0.05	0.06		2.53	0.01	0.01		13.27	0.31	0.03		0.04	0	0
1.45	0.11	3.17		5.16	10.23	31.04		0.13	0.03	0.1		0.03	0.01	0.01		24.53	0.04	0.6		0.1	0	0
4.05	0.45	0.31		14.84	10.19	1.3		0.09	0.03	0.01		0.01	3.31	0.01		1.04	3.41	0.76		0	0.05	0
0.09	0.13	5.64		11.64	9.91	39.43		0.1	0.03	0.14		0.02	0.21	0.02		3.05	0.43	0.29		0.01	0.01	0.01
4.38	0.09	6.78		24.28	2.09	26.2		0.08	0.03	0.09		0	4.95	0.03		0.71	5.59	0.52		0	0.02	0
3.66	0.22	0.03		27.51	13.86	17.27		0.09	0.04	0.06		3.13	1.93	1.2		4.1	5.92	1.51		0.03	0.07	0.02
0.88	0.1	0.52		19.4	2.48	6.94		0.07	0.02	0.07		2.21	0.55	0.01		2.3	8.78	3.81		0.07	0.06	0.01
2.73	0.6	0.87		13.04	2.2	29.58		0.2	0.03	0.1		2.1	12.52	1.8		4	58.63	6.99		0.04	0.19	0.02
2.85	0.48	1.23		3.86	2.59	17.34		0.1	0.04	0.06		0.02	0.47	0.01		0.34	42.42	9.9		0.01	0.45	0.03
0.63	1.21	0.39		5.55	5.5	1.27		0.07	0.02	0.02		2.63	2.08	0		11.28	18.27	3.75		0.04	0.27	0.04
1.78	0.2	1.12		9.54	7.36	14.14		0.16	0.02	0.12		1.34	1.29	0.01		13.51	20.79	1.41		0.05	0.13	0
1.5	0.2	1.92		3.28	9.42	7.49		0.05	0.03	0.07		0.02	3.76	0.11		3.69	33.58	0.33		0.01	0.28	0.01
0.82	0.12	1.12		14.13	6.08	7.65		0.05	0.02	0.04		0.04	5.36	0.03		3.63	42.78	1.11		0.01	0.16	0
8.73	0.14	0.4		12.78	9.26	5.65		0.11	0.03	0.03		0.04	1.45	2.8		8.73	1.45	3.54		0.03	0.27	0.01
3.33	0.06	1.15		16.36	5.95	2		0.06	0.02	0.01		0.02	14.67	0		7.15	28.45	1.39		0.02	0.17	0
5.27	0.01	1.82		5.3	0.01	4.51		0.14	0	0.04		0.19	0.02	0.01		15.02	0.02	0.96		0.05	0	0
0.94	0.27	7.29		0.94	3.38	14.9		0.06	0.02	0.1		4.46	2.89	0.18		7.49	9.63	0.93		0.03	0.36	0.01
1.95	0.15	2.33		1.95	2.49	33.87		0.09	0.01	0.11		0.38	5.9	0.02		6.66	74.28	1.51		0.05	0.33	0.01
1.54	0.04	2.68		1.54	2.88	12.81		0.07	0.01	0.14		4.14	7.74	0.02		8.48	49.34	3.14		0.07	0.16	0.01
1.08	0.07	2.84		11.93	6.97	6.16		0.05	0.02	0.05		2.01	3.74	3.36		11.82	62.64	3.45		0.11	0.22	0.07
13.01	0.2	2.1		14.09	4.76	32.18		0.11	0.01	0.12		0.76	0.02	0.01		2.85	0.02	0.02		0.01	0	0
0.53	1.82	4.8		4.33	5.8	31.2		0.02	0.03	0.1		2.91	1.47	0.01		4.86	10.67	0.02		0.02	0.04	0
0.88	0.15	7.52		0.89	4.82	30.11		0.06	0.02	0.1		1.04	3.74	0.02		13.63	3.74	0.03		0.04	0.35	0
1.83	0.07	3.01		1.83	5.94	20.61		0.11	0.02	0.12		0.33	0.04	0.03		0.33	10.03	3.6		0.02	0.08	0.22
0.34	0.98	1.67		4.87	4.05	25.67		0.11	0.05	0.08		6.07	0.01	0.02		7.9	0.01	0.23		0.03	0	0
3.09	0.13	3.07		15.44	6.38	38.6		0.07	0.02	0.13		0.06	0.53	0.01		1.83	32.38	1.74		0.02	0.11	0.01
0.62	0.42	1.12		10.11	5.97	3.48		0.06	0.02	0.07		0.02	7.92	0.59		0.15	14.85	3.66		0	0.05	0.03
5.21	0.41	3.85		10.2	1.11	16.74		0.11	0.03	0.05		0.02	8.85	0.01		5.86	33.77	1.1		0.02	0.26	0
2.18	0.29	4		2.48	4.01	4.29		0.09	0.01	0.1		0.02	3.55	0.01		0.09	21.82	0.14		0	0.17	0
0.29	0.1	4.56		7.71	6.15	32.93		0.19	0.02	0.11		1.8	3.47	0.01		3.57	3.51	0.01		0.03	0.05	0
0.35	0.03	1.06		3.09	0.21	23.77		0.08	0.01	0.08		0.58	0.01	0.29		0.64	0.33	7.69		0.02	0	0.02
2.49	0.17	3.65		5.34	4.44	24.46		0.07	0.01	0.09		0	0	0.03		11.29	10.64	0.03		0.04	0.08	0
1.8	0.4	2.7		11.18	8.99	30.62		0.07	0.03	0.17		0.01	0	0.67		10.49	0	7.73		0.03	0	0.03
0.5	0.57	8.02		5.74	7.61	35.31		0.06	0.02	0.12		0	0.01	0		0.05	0.01	0.5		0	0	0
0.36	0.33	4.07		0.36	3.78	11.76		0.02	0.01	0.04		1.73	8.78	0		10.15	13.24	2.59		0.03	0.37	0.01
2.52	0.1	4.59		4.6	5.78	29.71		0.08	0.02	0.11		3	6.16	1.52		7.68	57.57	1.52		0.03	0.2	0.28
0.82	0.27	2.02		4.5	5.06	6.34		0.03	0.02	0.12		0.25	0.01	2.07		30.79	0.03	2.18		0.1	0	0.13
1.97	0.25	3.6		7.71	1.03	10.38		0.06	0.01	0.07		0.28	15.15	0.37		30.03	15.43	3.46		0.1	0.38	0.01
0.57	0.09	3.7		3.61	0.54	21.04		0.05	0.01	0.07		1.67	4.07	0.01		27.34	27.4	0.01		0.09	0.14	0
0.67	0.21	3.39		11.6	0.58	23.19		0.09	0.01	0.13		0.01	0	0.06		3.92	4.43	2.6		0.04	0.09	0.01
9.96	0.67	1.27		19.66	4.59	11.74		0.13	0.04	0.05		0.25	4.9	0.01		2.33	4.9	0.01		0.02	0.3	0
2.03	0.02	4.94		6.01	0.24	27.22		0.04	0.02	0.09		0.02	6.21	0.04		4.01	7.48	0.04		0.01	0.35	0
1.76	0.51	4.41		3.38	1.21	8.29		0.09	0.02	0.08		1.39	0.6	0.01		1.63	14.55	0.01		0.02	0.16	0
3.49	0.06	2.01		19.75	6.55	10.3		0.15	0.02	0.04		0	2.04	0.02		3.28	3.48	0.16		0.1	0.05	0
0.79	0.15	4.92		1.41	13.08	23.95		0.04	0.04	0.09		1.73	5.23	0.04		5.26	5.23	1.93		0.06	0.98	0.01
1	0.06	0.09		2.55	0.25	0.22		0.02	0.01	0		0	2.72	4.36		4.27	11.52	5.99		0.01	0.13	0.1
1.42	0.09	2.18		1.7	1.16	8.07		0.03	0.01	0.03		0	5.6	1.9		0	26.22	2.12		0	0.12	0.03
1.16	0.06	0.51		4.05	0.1	1.71		0.03	0.01	0.02		0.01	5.55	0.96		0.04	5.55	1.66		0	0.52	0.01
2.1	0.07	0		8.2	1.6	0		0.08	0.02	0		0.02	0.01	0.01		0.79	0.01	0.01		0	0	0
6.52	0.19	0.01		15.69	4.67	0.14		0.17	0.01	0		0.02	0.07	3.16		0.17	0.11	10.21		0	0	0.04
0.39	0.37	2.27		0.39	3.81	6.46		0.02	0.01	0.02		2.85	0.38	0		6.15	0.38	0		0.02	0.07	0
0.17	0.39	0.52		0.93	6.03	0.52		0.02	0.02	0.02		0.04	0.01	0.4		8.23	0.31	0.77		0.03	0	0.01
2.36	0.55	1.06		2.81	8.1	10.72		0.2	0.02	0.06		2.74	0.63	1.26		12.76	14.05	1.26		0.04	0.06	0.27
0.3	0.82	1.48		1.62	4.54	19.38		0.08	0.02	0.06		0.03	0.41	0.02		0.03	0.41	0.05		0	0.08	0
0.2	0.15	1.44		2.15	0.21	6.05		0.03	0.01	0.04		0.04	3.22	0.02		0.08	10.18	0.02		0	0.28	0
1.13	0.34	2.29		2.2	8.47	3.66		0.08	0.04	0.11		0.55	4.87	0.03		0.64	5.35	0.03		0.01	0.17	0
0.19	0.05	0.6		1.37	0.17	8.99		0.04	0.01	0.04		0.02	3.39	0		2.81	4.14	0.03		0.01	0.02	0
0.01	1.19	3.55		3.18	8.23	16.53		0.04	0.03	0.1		0.02	3.48	0.01		0.03	3.5	2.43		0	0.1	0.03
0.45	0.13	4.52		5.64	1.95	13.02		0.08	0.01	0.08		1.73	37.22	0.02		20.69	56.95	0.02		0.15	0.27	0
4.23	0.15	2.21		9.84	6.03	16.14		0.16	0.02	0.05		0.06	4.3	0		1.43	4.31	0.17		0.01	0.17	0
4.28	0.06	0.58		5.04	0.59	0.58		0.08	0.01	0.11		0.04	3.85	0		5.33	10.07	0.09		0.02	0.11	0
0.4	0.83	0.1		6.32	0.92	0.1		0.1	0.03	0.02		0.02	5.8	0		11.45	7.38	0.03		0.06	0.2	0
2.2	0.06	1.52		6.4	0.33	38.03		0.26	0.01	0.13		0.02	1.05	0.01		0.89	6.86	3.63		0	0.22	0.11
0.28	0.23	1.76		2.68	0.36	10.68		0.05	0.01	0.09		0.02	0.02	0		9.59	8.97	0.34		0.05	0.14	0
2.92	0.02	8.92		2.93	0.02	35.91		0.12	0	0.12		2.13	28.95	0.02		6.48	57.86	0.02		0.09	0.27	0
1.82	0.08	0.03		6.49	2.79	8.21		0.14	0.02	0.08		1.91	0.01	0.03		13.89	4.37	0.42		0.07	0.02	0
1.96	0.89	1.99		5.01	7.9	11.15		0.11	0.03	0.13		0.12	0.01	0.01		0.16	0.05	0.01		0	0	0
1.99	0.32	0.02		3.31	5.08	0.02		0.12	0.03	0		0.07	1.89	0.02		0.07	1.93	0.02		0.01	0.02	0
2.67	0.96	0.29		2.73	4.05	2.48		0.06	0.02	0.08		1.07	3.09	1.85		3.49	63.02	1.85		0.06	0.3	0.34
0.96	0.55	1.2		1.95	10.43	3.04		0.05	0.03	0.01		0.39	6.1	0.41		1.39	42.46	4.71		0.02	0.2	0.02
1.81	1.81	0.06		3.65	9.34	0.06		0.11	0.03	0		1.12	0	1.75		1.43	5.86	1.75		0.01	0.06	0.16
0.27	1.15	0.48		0.27	2.78	0.72		0.02	0.03	0.02		0.03	0.03	0.04		0.19	0.03	0.05		0	0	0
2.16	0.68	0.74		2.19	5.39	2.79		0.08	0.02	0.02		0.01	1.44	0.48		1.35	16.75	2.02		0.02	0.39	0.02
1.3	0.17	0.02		1.3	5.24	0.07		0.08	0.02	0		2.5	0.63	0.04		6.92	0.63	1.41		0.03	0.06	0.01
0.09	0.22	0		1.98	0.55	0		0.07	0.01	0		0	8.58	0.01		4.52	47.7	3.13		0.07	0.24	0.02
0.65	0.29	2.06		1.73	9.99	6.33		0.07	0.03	0.04		0.28	1.99	7.42		0.58	18.59	11.02		0.03	0.15	0.05
1.05	0.14	0.16		2.85	6.93	4.35		0.18	0.02	0.08		0.31	1.06	0.04		0.39	14.53	0.04		0.02	0.35	0.01
0.13	0.16	5.06		4.44	0.46	20.1		0.01	0.02	0.07		2.01	0	0.17		2.07	0.82	1.76		0.13	0.01	0.02
0.57	0.37	0.11		6.54	8.9	1.04		0.02	0.03	0.03		1.32	0.1	0.25		9.94	21.08	0.81		0.05	0.4	0.01
4.2	0.21	0.9		7.78	4.07	4.04		0.02	0.01	0.01		0.88	8.78	0.01		1.08	14.51	0.01		0.04	0.08	0
4.78	0.07	1.12		13.85	1.41	4.34		0.09	0	0.05		1.78	0	0.25		2.26	6.7	0.76		0.03	0.19	0.01
3.44	0.19	0.37		42.8	4.19	1.07		0.14	0.01	0.02		0.88	0	0.04		3.44	0.2	0.04		0.02	0	0.01
12.18	0.84	1.16		47.4	5.41	16.02		0.15	0.02	0.06		2.86	0.02	0.02		9.44	5.26	0.14		0.06	0.49	0.01
6.04	0.11	2.32		29.18	0.11	8.65		0.09	0.02	0.12		1.02	1.19	0.08		8.32	9.29	0.24		0.03	0.3	0.01
28.97	0.15	0.1		66.68	1.65	0.42		0.21	0.03	0.02		2.58	3	0.19		12.12	3.07	0.19		0.06	0.08	0.01
2.09	0.46	0.31		2.3	5.7	0.37		0.07	0.02	0.02		1.85	5.12	0.03		15.39	35.59	0.03		0.07	0.21	0
4.52	0.45	1.3		45.9	14.45	7.73		0.15	0.05	0.03		2.59	3.34	0.03		6.23	10.29	3.69		0.03	0.08	0.11
1.88	0.26	3.41		4.67	2.45	3.44		0.03	0.02	0.32		0.6	9.42	0.04		1.75	50.43	0.05		0.11	0.3	0
12.35	0.1	1.93		39.42	3.41	1.93		0.13	0.01	0.18		0.02	3.36	0.02		1.22	3.36	0.02		0.02	0.17	0
2.16	0.13	0.85		3.33	1.11	12.86		0.13	0.02	0.09		0.57	0.92	0.02		1	8.4	0.02		0	0.05	0
14.08	0.12	0.01		31.25	2.13	0.56		0.1	0.02	0		0.02	3.07	0		4.72	13.56	0.12		0.04	0.38	0
0.17	0.47	3.16		0.42	4.56	3.16		0.02	0.03	0.59		0.04	5.68	1.57		4.29	29.29	1.67		0.05	0.19	0.01
2.37	0.85	2.57		14.39	5.24	16.48		0.06	0.02	0.06		0.01	0.01	0		4.79	0.02	2.13		0.02	0	0.04
5.75	0.43	0.02		11.22	5.95	0.02		0.18	0.03	0.01		0.12	0.37	0		0.13	0.37	0.07		0	0.07	0
7.94	0.43	0.27		45.76	3.23	0.27		0.15	0.02	0.07		1.48	2.4	0.25		1.48	2.68	0.96		0.09	0.02	0.01
2	0.53	0.27		17.21	7.45	0.27		0.06	0.02	0.03		0.04	0	0.28		0.7	0	1.99		0	0	0.01
15.27	0.64	2.5		35.06	1.77	10.22		0.11	0.02	0.04		1.62	2.53	0.02		1.62	22.3	1.02		0.08	0.16	0.01
3.77	0.11	0.01		27.67	4.91	0.03		0.09	0.02	0		2.63	2.48	0.04		16.42	28.09	0.19		0.07	0.2	0
1.62	0.12	0.03		28.49	1.05	0.1		0.09	0.02	0		0.79	1.47	0.01		9.56	7.3	0.01		0.04	0.27	0
2.87	0.15	3.58		33.63	0.24	12.11		0.13	0.01	0.05		0.02	0.01	0.01		0.02	0.01	1.69		0	0	0.01
7.89	0.17	0.08		30.52	0.71	0.08		0.2	0.03	0.01		0.86	2.22	0.05		3.11	28.14	0.05		0.09	0.21	0.01
4.89	0.69	0.6		8.21	0.69	0.6		0.1	0.13	0.04		1.56	6.59	0.29		8.36	6.61	1.42		0.09	0.25	0.01
5.52	0.38	0.02		30.84	0.38	0.02		0.1	0.07	0		0.52	15.23	0.03		2.56	37.58	0.03		0.01	0.29	0
0.17	0.6	0.01		0.31	1.25	0.01		0.01	0.02	0		0	5.86	0.05		9.43	5.87	0.12		0.14	0.55	0
6.95	0.62	0.9		13.81	3.06	4.91		0.13	0.05	0.02		0.03	4.07	0.03		0.07	12.46	0.03		0	0.1	0
10.13	0.17	1.53		18.04	0.71	4.08		0.17	0.01	0.03		0.77	8.99	0.49		1.31	9.04	0.49		0.01	0.12	0.03
2.34	0.07	3.5		8.35	2.11	23.43		0.11	0.01	0.1		5.49	10.21	0.01		6.63	18.14	0.01		0.04	0.17	0
10.16	0.06	0.19		11.82	1.2	0.19		0.11	0.01	0.03		0	5.18	0.02		0.05	5.63	4.58		0	0.05	0.03
2.64	0.12	0.58		6.42	0.5	1.75		0.06	0.03	0.07		0.01	0.39	0.03		0.01	15.83	0.03		0	0.28	0
10.65	0.46	0.16		23.12	3.93	10.32		0.12	0.02	0.05		1.84	8.34	0.32		20.31	8.67	1.54		0.12	0.19	0.01
4.41	0.08	2.01		7.74	2.62	7.35		0.11	0.01	0.03		5.28	0	1.76		12.3	0.3	5.43		0.06	0	0.06
1.95	0.14	0.01		22.3	0.15	0.4		0.07	0.01	0		0.02	0.01	0.02		0.34	0.02	0.28		0	0	0
6.34	0.09	3.86		53.8	0.34	6.83		0.17	0.01	0.03		0.51	7.8	1.86		2.67	37.34	1.86		0.03	0.33	0.38
5.95	0.57	2.17		40.12	6.13	18.06		0.13	0.02	0.08		0.06	33.92	1.71		0.22	37.3	3.28		0.01	0.52	0.02
5.4	0.64	3.29		35.56	1.67	7.41		0.11	0.06	0.08		0.03	14.12	0.01		0.09	22.38	0.01		0	0.19	0
5.14	0.06	0.68		29.43	0.15	6.76		0.11	0.01	0.03		0.2	0.01	1.73		0.25	0.01	1.89		0.02	0	0.05
6.58	0.08	0.63		44.31	1.06	6.36		0.14	0.01	0.06		0.18	3.24	1.24		0.52	19.67	1.46		0.02	0.19	0.03
1.69	0.26	0.73		38.94	5.7	0.75		0.13	0.02	0.05		0.26	22.41	0.03		0.8	30.78	0.07		0.03	0.3	0
4.12	0.18	2.48		16.48	1.43	4.88		0.05	0.02	0.05		0.49	6.02	0.63		1.81	30.6	3.57		0.03	0.29	0.02
2.43	0.39	0.12		37.93	0.4	0.39		0.12	0.04	0.01		0.35	1.63	0.02		0.36	18.95	0.02		0.02	0.18	0
3.62	0.12	0		14.29	2.01	0		0.11	0.01	0		3.21	3.85	1.81		6.68	3.85	5.59		0.12	0.72	0.05
6.37	0.01	0.39		23.2	0.01	6.25		0.12	0	0.03		1.82	1.48	0.11		2.34	10.47	0.37		0.04	0.15	0.01
3.44	0.09	0.52		14.06	0.14	2.89		0.1	0.01	0.04		0.38	5.52	0.07		3.06	18.87	0.07		0.05	0.36	0
2.39	0.06	0.01		7.62	0.31	13.78		0.02	0	0.08		0.39	0.01	1.47		3.5	0.01	1.77		0.16	0	0.05
4.29	0.13	0.01		7.45	0.29	0.02		0.06	0	0		2.04	0.02	0.02		2.18	0.02	0.14		0.1	0	0
5.44	0.34	0.91		18.98	0.45	4.42		0.1	0.04	0.03		0.02	0.02	0.05		4	0.02	0.13		0.06	0	0
10.38	0.08	3.46		31.64	2.17	3.47		0.1	0.02	0.33		0.05	0	0.02		0.05	0.01	0.03		0	0	0
6.97	0.41	1.26		21.93	1.66	8		0.07	0.04	0.06		0.48	17.09	1.86		6.7	20.04	10.64		0.06	0.24	0.09
1.59	0.04	0.02		23.24	0.64	0.08		0.07	0.02	0.01		0.61	7.5	0.03		2.78	7.78	0.03		0.03	0.09	0
3.57	0.26	0.02		11.59	0.62	0.16		0.09	0.06	0		0	1.16	1.72		0.09	16.69	4.48		0	0.21	0.04
9.85	0.03	2.69		33.46	0.03	5.58		0.11	0	0.03		0.02	4.99	0.08		0.19	17.15	0.08		0.01	0.27	0
3.58	0.11	1.72		16.83	3.62	1.75		0.05	0.02	0.16		1.7	1.88	0.02		1.73	8.41	0.1		0.11	0.16	0
1.33	0.07	0.58		4.77	0.07	0.97		0.22	0.01	0.07		0.01	3.53	0.02		0.1	3.65	0.02		0	0.1	0
0.5	0.65	0.38		5.24	0.65	1.23		0.25	0.04	0.03		0.21	3.12	1.7		0.22	8.42	3.18		0.01	0.18	0.03
3.94	0.24	0.33		5.27	0.24	5.37		0.33	0.02	0.03		0.04	5.05	0.01		0.1	15.7	0.1		0.01	0.51	0
12.34	0.29	0.2		32.89	0.44	0.34		0.14	0.03	0.01		0	0.03	0.04		12.92	0.03	0.11		0.08	0	0.01
1.06	0.42	4.78		34.7	12.27	16.96		0.13	0.04	0.14		0.32	6.05	0.03		2.64	20.99	0.16		0.06	0.31	0
0.09	0.68	0.04		1.17	2.91	0.04		0.07	0.02	0		0.61	0.01	0.08		6.21	0.02	0.08		0.04	0	0.01
2.76	0.44	0.43		5.52	5.25	0.8		0.12	0.02	0.01		0.76	3.67	0.7		0.76	10.75	0.7		0.02	0.17	0.04
8.79	0.39	0.57		48.02	0.49	6.4		0.15	0.01	0.04		0.36	0.79	1.08		0.37	1.91	1.08		0.01	0.03	0.1
1.13	0.16	3.11		18.08	0.16	10.24		0.06	0.01	0.07		0	1.79	0.01		0.24	22.16	0.01		0	0.38	0
4.06	0.02	0.95		42.54	0.09	6.97		0.14	0	0.05		1.95	0.03	9.01		5.83	13.32	9.05		0.13	0.23	0.33
2.06	0.04	0.35		28.41	3.82	7.03		0.26	0.04	0.05		2.12	0.04	0		5.17	0.07	0.03		0.26	0	0
3.82	0.08	0.41		22.65	1.51	0.41		0.21	0.03	0.04		3.12	4.67	1.82		7.07	5.27	1.88		0.04	0.16	0.03
0.9	0.02	0.86		7.41	3.12	2.48		0.15	0.03	0.03		0.06	0.12	0.2		4.77	0.45	0.2		0.04	0.02	0.04
4.51	0.05	0.03		35.07	0.05	1.37		0.12	0	0.03		2.4	1.73	0.02		8.73	6.43	0.02		0.07	0.17	0
1.04	0.15	0.4		17.21	0.59	0.82		0.36	0.03	0.02		0.01	0.92	1.24		0.08	5.61	1.5		0	0.13	0.02
0.2	0.22	2.36		0.2	0.22	6.9		0.04	0.01	0.05		0.04	0	0.82		0.08	0.04	1.21		0	0	0.05
6.44	0.23	2.69		42.7	8.95	2.69		0.14	0.03	0.51		1.84	3.93	0.02		4.46	4.18	0.12		0.03	0.13	0
10.16	0.08	2.63		44.23	0.08	2.63		0.14	0.01	0.49		0	0.01	0		0.02	0.05	0.03		0	0	0
1.62	0.96	5.58		62.29	11.43	10.31		0.2	0.04	0.09		2.39	2.5	0.11		2.39	2.53	0.3		0.12	0.12	0.01
0.22	0.14	0.01		10.67	0.14	0.01		0.04	0.01	0		1.08	0.6	0.01		2.13	10.28	0.01		0.01	0.32	0
8.1	0.08	0.02		47.25	0.17	0.04		0.15	0.01	0		0.04	0.26	0		0.21	0.78	0.05		0.01	0.03	0
7.79	0.04	2.3		56.48	0.09	4.94		0.18	0	0.04		0.11	0.01	0.98		0.15	0.01	0.99		0.01	0	0.1
0.5	0.2	0.82		7.42	2.9	2.76		0.1	0.03	0.05		0.28	3.42	0.9		0.3	3.83	1.06		0.01	0.36	0.02
2.59	0.12	0.94		26.62	1.49	0.94		0.09	0.02	0.18		0.13	1.92	0.12		1.13	6.53	0.34		0.04	0.24	0.01
2.45	0.83	0.02		35.75	14.23	0.05		0.16	0.05	0		0.02	1.61	1.92		0.2	1.61	2.04		0	0.15	0.03
4.08	0.82	0.71		18.18	6.27	0.74		0.09	0.04	0.02		0.24	0.36	0.02		1.24	2.05	0.02		0.03	0.08	0
5.32	0.16	0.29		39.49	0.54	2.71		0.13	0.01	0.03		5.73	2.69	0		8.11	11.67	0.01		0.06	0.54	0
5.61	0.13	2.13		19.84	0.36	2.6		0.08	0.01	0.03		1.87	1.65	0.02		9.58	7.66	0.04		0.15	0.36	0
1.38	0.51	0.09		31.41	12.08	1.2		0.21	0.04	0.03		0.97	0.02	0.96		2.3	0.02	1.6		0.03	0	0.03
6.89	0.59	0.41		14.78	1.63	5.76		0.2	0.02	0.06		6.04	7.19	1.57		6.58	8.22	1.66		0.05	0.51	0.04
3.22	0.23	1.1		34.34	0.32	7.33		0.22	0.01	0.08		2.29	0.01	0.1		4.12	0.01	0.12		0.09	0	0
7.46	1.66	1.93		42.28	6.55	4.58		0.14	0.03	0.05		1.09	0.01	0.01		1.09	0.01	0.07		0.05	0	0
0.67	0.2	0.62		14.07	0.2	2.36		0.05	0.04	0.03		1.88	0.01	0		3.54	0.01	0		0.03	0	0
1.81	1	0.01		19.92	1.53	0.01		0.07	0.02	0		1.13	0	0		8.07	0	0.02		0.06	0	0
6.13	0.14	0.09		34.36	12.85	0.14		0.12	0.04	0.01		0	0	0		0.17	0	0		0	0	0
0.38	2.1	0.97		32.63	6.83	3.52		0.11	0.02	0.05		0.77	3.77	1.17		11.2	3.77	1.17		0.13	0.7	0.07
3.3	0.05	0.71		30.98	0.07	7.03		0.1	0	0.14		1.13	0.02	0.02		2.66	0.02	0.02		0.07	0	0
1.95	0.84	0.04		13.52	0.84	0.09		0.05	0.08	0		0.32	0	0.36		0.5	3.11	0.36		0.02	0.01	0.03
0.01	0.28	1.43		16.27	0.28	5.94		0.21	0.01	0.09		0.16	0.01	0		2.46	1.4	0.02		0.06	0	0
0.83	2.66	1.06		5.9	2.72	3.74		0.02	0.17	0.06		0.01	0.23	0		0.06	0.76	0		0	0.01	0
1.12	0.07	3.81		7.88	1.14	13.3		0.13	0.1	0.21		0.91	0.05	0.01		1.45	0.13	0.02		0.04	0	0
4.23	0.02	1.44		4.24	7.07	5.38		0.49	0.03	0.09		1.75	0.03	0.01		3.83	6.38	0.01		0.04	0.02	0
0.28	0.28	0.93		22.96	4.97	2		0.09	0.03	0.03		0.08	1.06	0		0.71	15.99	0		0.02	0.05	0
0.45	0.04	0.13		13.05	0.11	1.59		0.05	0	0.03		0.02	0.01	0.03		3.24	0.75	2.19		0.03	0	0.01
2.33	0.77	0.11		2.33	0.77	1.66		0.44	0.07	0.03		0.03	0.29	0.06		0.14	0.29	2.28		0	0.05	0.01
0.74	0.74	1.43		32.42	3.41	3.83		0.13	0.02	0.11		0.42	2.98	0.02		3.95	26.24	6.78		0.08	0.08	0.02
9.74	0.33	5.11		21.37	3.62	5.25		0.09	0.02	0.09		0.6	1.39	0.03		1.25	1.39	0.1		0.06	0.09	0
4.57	0.06	1.92		21.79	0.06	2.26		0.09	0	0.06		1.41	1.3	0		1.52	36.98	0.36		0.07	0.12	0
3.97	0.04	1.44		15.19	0.15	6.33		0.33	0	0.12		0.2	3.16	0		0.98	19.08	1.44		0.01	0.06	0.03
2.82	0.04	0.02		30.56	0.31	0.02		0.13	0	0		1.84	0.94	0.16		2.87	34.59	1.75		0.03	0.11	0.01
2.85	0.25	0.99		22.78	1.16	5.17		0.1	0.07	0.11		3.25	1.36	0.01		5.16	5.42	1.5		0.14	0.02	0.03
1.63	0.19	0.47		31.42	0.19	0.79		0.15	0.01	0.02		0.02	5	0.03		0.06	25.21	7.06		0	0.08	0.02
4.34	0.05	0.76		9.17	1.39	1.03		0.18	0.01	0.03		0.02	3.32	0		0.06	30.96	0.47		0	0.1	0
5.62	0.03	0.49		34.56	0.03	4.66		0.19	0	0.11		0.5	1.42	0.01		1.58	27.95	0.95		0.03	0.09	0
4.66	0.06	0.89		21.19	0.17	1.24		0.12	0.02	0.04		0	3.29	0.02		0	30.67	0.08		0	0.11	0
3.96	0.2	4.63		27.02	1.42	5.63		0.16	0.03	0.13		0.91	1.35	0.01		4.4	3.86	0.76		0.07	0.06	0
4.03	1.27	1.65		4.14	8.17	1.75		0.11	0.03	0.08		2.19	0.64	1.92		6.84	1.79	3.13		0.07	0.03	0.06
2.59	0.07	0.64		15.46	0.07	1.38		0.11	0.01	0.13		0	11.23	0		4.11	35.09	0.52		0.05	0.11	0
0.28	0.16	0.02		0.54	0.16	0.04		0.02	0.01	0		0.11	1.29	0.14		0.41	5.11	0.28		0.01	0.05	0.01
0.63	0.12	0.63		0.63	0.64	1.01		0.12	0.01	0.03		0	0.52	0.14		0.92	3.37	0.8		0.01	0.31	0.01
2.92	0.87	0.39		9.16	4.04	0.79		0.07	0.03	0.02		0.01	2.24	0.14		0.16	7.14	1.37		0	0.02	0.04
0.39	0.06	0.09		13.53	5.76	0.09		0.19	0.03	0.02		1.36	0.02	0.94		1.43	8.44	4.18		0.09	0.05	0.02
1.84	0.33	0.37		7.85	0.5	0.52		0.06	0.01	0.02		2.01	0.01	0.27		8.07	0.55	1.22		0.09	0	0.03
0.46	0.31	2.91		14.85	0.33	3.06		0.12	0.01	0.11		0.66	0.84	4.87		4.84	6.87	19.74		0.06	0.1	0.08
0.05	0.17	1.23		0.24	0.48	4.34		0.01	0.03	0.2		1.96	3.09	0		2.15	29.42	9.36		0.03	0.09	0.05
4.04	0.52	0.02		4.65	0.52	1.29		0.13	0.05	0.05		0.05	1.16	0		2.94	11.65	0.91		0.04	0.14	0
0.4	0.12	0.08		12.74	0.63	0.52		0.15	0.01	0.02		4.33	3.55	0.57		9.58	16.77	1.98		0.13	0.21	0.01
1.39	0.03	0.89		7.67	0.11	2.27		0.07	0	0.11		0	1.64	0.97		2.35	20.1	6.77		0.08	0.08	0.03
9.93	0.1	1.19		22.88	0.1	2.12		0.2	0	0.1		2.43	0.58	2.87		2.98	0.74	3.28		0.04	0.03	0.05
3.75	0.22	0.11		11.65	0.77	0.11		0.33	0.03	0.01		3.91	1.19	13.47		4.11	17.05	32.53		0.06	0.1	0.11
6.22	0.03	0.12		13.88	0.22	0.14		0.13	0	0.01		0.02	2.11	7.78		0.08	31.45	44.71		0	0.1	0.14
2.88	0.1	0.02		5.42	0.1	0.15		0.13	0.02	0.01		0.03	2.83	1.17		0.03	3.99	10.55		0	0.06	0.03
0.02	0.03	0.09		0.02	3.74	0.21		0	0.02	0.01		0	0.47	0.77		0.04	0.47	2.87		0	0.03	0.07
3.21	1.17	0.1		3.28	6.38	0.1		0.2	0.02	0.02		1.22	1.36	3.45		5	31.1	8.71		0.08	0.1	0.09
3.66	0.15	0.3		3.77	1.99	0.3		0.24	0.03	0.03		2.89	2.9	0.93		9.44	33.3	6.1		0.15	0.1	0.02
4.04	0.05	0.07		4.26	0.09	0.51		0.09	0	0.05		0.07	0.19	1.08		0.07	0.19	3.69		0	0.02	0.04
2.18	0.04	2.34		9.83	0.04	2.34		0.14	0	0.44		0.52	10.32	0.05		4.03	26.24	0.07		0.09	0.08	0
1.51	0.52	0.01		19.9	6.14	0.01		0.3	0.02	0		3.56	4.75	0.1		3.94	13.87	1.15		0.08	0.08	0.01
10.23	0.08	0.01		23.12	0.11	0.01		0.34	0	0		0.04	12.63	3.63		0.04	33.68	15.43		0	0.1	0.17
1.65	0.33	1.87		12.12	0.41	34.54		0.18	0.04	0.11		0.03	3.83	2.96		0.03	39.14	14.93		0	0.12	0.14
2.23	0.7	1.94		12.85	1.81	38.45		0.27	0.02	0.12		0.74	7.05	0.65		0.74	30.94	17.62		0.05	0.14	0.06
5.35	0.69	0.24		5.35	0.89	15.69		0.5	0.02	0.05		0.81	0.98	0.48		0.87	32.87	2.01		0.02	0.1	0.03
1.66	0.04	4.16		1.66	0.04	23.26		0.31	0.01	0.07		0	6.64	0.8		0.06	24.12	4.34		0	0.08	0.02
0.13	0.14	4.18		6.23	0.14	30.45		0.17	0.01	0.1		2.76	1.55	0.45		3.09	38.57	10.46		0.1	0.12	0.04
3.04	0.04	2.75		10.08	1.02	16.38		0.27	0.01	0.05		2.12	4.76	0.01		6.42	32.97	0.4		0.15	0.1	0
1.18	0.08	5.27		1.63	0.15	12.47		0.05	0.01	0.04		4.33	6.84	0.01		4.56	19.96	2.37		0.11	0.06	0.01
4.22	1.23	2.13		11.7	1.23	15.13		0.31	0.04	0.05		0.52	0.73	0.01		1.35	11.29	0.31		0.03	0.09	0
0.52	0.1	3.14		0.78	0.44	34.84		0.02	0.02	0.11		0	3.39	0.97		4.26	17.85	2.86		0.13	0.09	0.07
0.68	0.32	0.79		5.97	0.78	1.83		0.28	0	0.04		0.01	1.04	3.49		2.82	26.26	5.53		0.08	0.08	0.05
1.42	0.26	0.3		9.9	0.81	18.85		0.03	0.03	0.06		1.43	1.58	0		1.79	3.46	0.84		0.06	0.11	0
0.05	1.72	4.02		0.3	14.38	19.39		0.01	0.06	0.06		1.54	3.05	0.01		5.15	34.71	0.5		0.16	0.12	0
0.58	0.61	0.4		1.94	6.35	2.59		0.01	0.03	0.01		1.48	0.89	0		2.48	26.28	0.77		0.08	0.08	0
0.44	0.11	0.09		3.28	0.24	0.27		0.01	0	0.03		0	0.64	0.01		0	29.34	6.35		0	0.09	0.02
1.14	0.46	31.36		4.08	6.31	48.18		0.01	0.03	0.15		0.01	3.93	0.03		1.17	26.36	1.12		0.04	0.08	0
0.31	0.64	0.4		4.01	3.86	9.96		0.01	0.02	0.06		0.53	3.64	0		0.53	27.81	0.43		0.03	0.09	0
0.31	2.15	0.26		0.81	3.07	6.68		0	0.07	0.08		0.12	2.66	1.34		1.64	28.95	14.4		0.01	0.09	0.06
0.8	0.88	2.11		4.54	5.09	28.68		0.01	0.02	0.09		0.01	0.87	1.77		0.03	19.93	18.21		0	0.07	0.06
0.97	0.09	0.26		5.31	0.2	0.5		0.02	0.02	0.02		3.77	2.55	0		3.93	20.91	0.89		0.04	0.08	0
0.31	0.08	0.36		1.03	7.1	35.33		0.01	0.03	0.11		0.01	1.75	2.81		0.31	29.21	7.15		0	0.09	0.02
0.77	0.21	0.97		5.8	3.2	38.47		0.02	0.02	0.12		0.01	9.93	0.02		1.1	32.95	3.72		0	0.11	0.05
0.31	0.26	2.47		2.25	6.51	5.89		0.01	0.03	0.15		0	3.18	0.09		7.08	12.88	10.82		0.03	0.11	0.03
0.36	0.05	2.66		1.63	0.05	2.66		0.01	0	0.24		0.01	3.49	15.18		0.64	8.04	15.9		0	0.08	0.12
0.17	0.19	0.01		2.04	0.19	1.86		0.01	0.03	0.01		0.01	8.29	0.56		0.28	36.78	3.33		0	0.11	0.05
0.98	0.13	4.15		4.7	1.08	28.18		0.01	0.01	0.09		0.01	2.46	0.94		0.01	6.79	6.58		0	0.05	0.02
0.86	1.59	0.02		3.78	5.91	0.16		0.01	0.03	0		0.01	0.47	4.01		2.29	3.58	4.05		0.01	0.03	0.11
2.59	0.03	3.18		6.62	0.03	3.77		0.02	0	0.01		2.88	1.07	0.04		16.86	6.21	18.98		0.07	0.02	0.06
0.37	0.6	0.91		2.18	0.99	27.24		0.01	0.02	0.09		2.17	0.02	0.02		7.45	0.74	0.04		0.02	0	0
0.7	0.04	1.91		5.59	2.92	10.47		0.02	0.04	0.03		0.03	1.34	0.12		0.41	28.4	4.93		0.01	0.09	0.02
0.73	0.01	1.99		3.58	0.01	9.38		0.01	0	0.06		5.44	0.91	0.17		14.95	29	2.09		0.13	0.09	0.03
1.31	0.03	6.46		7.57	0.03	26.28		0.02	0.01	0.08		5.33	3.37	0.01		6.48	25.39	12.49		0.1	0.08	0.04
1.27	0.09	1.13		4.1	0.09	55.42		0.01	0.02	0.18		2.79	6.39	0.03		12.98	30.94	4.78		0.04	0.1	0.02
0.07	0.2	0.41		2.53	3.08	43.4		0.03	0.03	0.14		1.23	0.67	1.56		10.04	24.95	3.42		0.03	0.08	0.02
0.31	1.82	4.79		1.56	6.42	48.4		0.01	0.03	0.15		1.23	1.17	0.52		15.27	32.19	1.13		0.06	0.1	0.02
0.51	1.29	1.73		7.73	1.36	28.67		0.02	0.05	0.09		5.03	0.71	0.24		17.22	21.32	0.54		0.11	0.07	0.02
0.02	0.04	1.86		0.37	0.04	25.18		0	0.01	0.08		5.48	1.03	0.59		24.55	22.15	7.05		0.08	0.07	0.14
0.17	0.04	1.31		4.23	0.04	23.31		0.01	0.01	0.07		1.27	2.28	1.13		5.26	18.01	8.04		0.03	0.08	0.05
0.46	0.7	0.57		8.21	9.21	15.34		0.03	0.04	0.05		2.61	2.24	1.04		14.49	26.3	4.83		0.05	0.08	0.06
0.93	0.12	7.27		5.46	0.37	42.4		0.02	0.01	0.13		2.4	0	1.52		15.75	0.29	1.58		0.06	0	0.1
0.34	0.05	1.25		2.69	0.05	27.21		0.02	0	0.09		0.01	0	2.33		1.22	0.11	9.05		0	0	0.07
0.41	0.29	0.6		2.78	1.42	10.51		0.01	0.01	0.04		3.01	0.01	1.26		10.35	0.49	1.78		0.05	0	0.03
0.49	1.2	4.45		2.11	4.55	22.75		0.02	0.06	0.07		4.18	2.41	4.21		14.83	17.26	10.19		0.09	0.05	0.05
0.85	0.71	0.13		3.8	3.53	5.88		0.01	0.05	0.02		0.7	0.02	0.06		6.54	0.09	0.12		0.3	0	0
1.13	0.92	3.46		3.5	0.95	19.97		0.01	0.03	0.06		0	0.89	0		0.05	19.13	0		0	0.09	0
0.47	0.08	3.59		0.49	0.08	16.99		0.01	0.01	0.06		4.85	3.69	0.04		5.48	30.28	0.04		0.1	0.1	0
0.11	0.1	4.5		5.41	2.2	32.45		0.02	0.02	0.1		2.6	1.88	0.01		4.01	39.23	0.45		0.18	0.12	0
0.01	0.07	0.13		0.01	0.07	11.17		0	0.01	0.04		2.56	1.16	0.37		12.08	33.15	0.37		0.12	0.11	0.02
0.34	1.03	1.04		2.52	3.42	37.85		0.01	0.02	0.12		3.48	0.93	1.43		19.54	7.47	6.65		0.06	0.08	0.02
0.18	0.21	6.5		7.2	0.21	14.57		0.02	0.02	0.05		1.28	3.17	1.75		5.72	30.54	8.79		0.12	0.12	0.05
0.11	1.51	1.67		0.65	4.14	32.65		0.01	0.04	0.1		0.27	4.37	0.17		0.78	25.56	1.97		0.04	0.1	0.02
0.37	0.35	0.55		6.76	2.84	10.91		0.02	0.02	0.03		0.61	5.35	0.02		17.55	32.34	12.78		0.05	0.1	0.47
1.55	0.89	0.88		2.82	0.89	0.91		0.04	0.03	0.08		1.37	2.57	0.02		1.37	7.85	0.02		0.06	0.05	0
0.04	0.16	0.74		0.04	0.22	7.57		0	0	0.02		3.29	4.64	0.55		32.71	14.08	7.42		0.11	0.07	0.08
0.11	1.98	0.65		0.75	7.61	2.75		0.02	0.04	0.02		3.46	0.05	0		18.46	1.25	8.54		0.06	0	0.04
0.34	0.35	1.76		6.06	4.69	29.78		0.02	0.02	0.09		5.42	0.01	2.32		33.13	0.57	6.94		0.1	0	0.21
0.6	0.55	3.16		9.11	1.89	21.67		0.03	0.01	0.07		1.58	0	0.1		2.75	2.64	0.15		0.17	0.01	0.01
0.68	0.04	0.03		4.45	0.04	0.26		0.02	0.01	0		0.77	0.01	0.51		29.09	19.5	9.47		0.09	0.06	0.05
0.31	0.06	1.28		4.25	2.9	17.51		0.02	0.03	0.06		3.17	0.09	3.12		19.47	0.09	5.79		0.06	0.02	0.07
0.34	0.2	1.47		1.09	1.42	22.16		0	0.01	0.07		0.46	1.22	1.08		0.46	5.6	13.65		0.02	0.11	0.05
0.91	0.92	1.24		1.52	4.11	4.05		0.03	0.02	0.06		4.67	0.01	1.83		20.52	8.74	1.83		0.13	0.03	0.07
0.27	0.1	1.37		1.35	1.5	3.86		0.01	0.09	0.03		2.36	0.54	0.01		3.1	1.4	18.8		0.14	0.01	0.07
0.72	1.02	7.08		7.19	3.74	30.3		0.03	0.02	0.1		2.8	0.04	0.01		17.25	0.58	0.25		0.05	0	0
0.95	0.52	4.98		2.05	2.19	12.86		0.02	0.01	0.07		0.05	0.05	0.05		3.67	1	0.05		0.13	0.02	0
0.27	1.05	1.84		3.85	1.05	7.4		0.02	0.06	0.03		1.11	2.14	0.15		7.8	5.5	0.15		0.13	0.09	0.01
0.18	0.06	2.24		1.76	0.07	14.91		0.02	0	0.05		0.48	0.03	2.43		12.63	0.95	2.45		0.16	0	0.09
1.54	0.16	1.03		4.23	1.47	14.52		0.02	0.03	0.05		4.31	0	9.4		26.36	0.54	16.39		0.08	0	0.19
0.72	0.15	0.31		4.92	0.2	0.45		0.02	0.01	0.02		4.05	0.01	1.23		33.53	0.21	12.13		0.1	0	0.05
0.38	0.01	0.14		0.58	0.63	0.21		0.02	0.03	0.01		1.31	1.78	0.09		9.33	3.08	2.7		0.08	0.05	0.04
0.22	0.58	2.03		1.69	5.29	5.29		0.02	0.03	0.02		3.06	2.25	0.19		5.06	21.47	0.79		0.09	0.08	0.01
0.21	0.05	4.71		4.71	0.13	21.92		0.03	0.01	0.07		2.38	1.75	0.01		5.17	15.12	0.09		0.16	0.1	0
2.11	0.42	2.92		6.63	3.81	2.92		0.03	0.02	0.18		1.7	3.55	1.17		17.53	9.5	2.47		0.05	0.07	0.08
0.22	0.15	6.88		6.15	0.15	24.86		0.02	0.03	0.13		0.01	6.14	0		0.86	25.51	0.24		0	0.08	0
0.43	0.48	4.72		1.48	0.62	25.06		0.03	0.02	0.19		0.01	8.17	7.85		0.47	30.35	10.58		0	0.1	0.07
0.35	0.2	1.17		3.24	2.52	11.88		0.01	0.01	0.05		0.02	5.6	2.73		0.19	17.9	3.05		0	0.07	0.05
0.15	0.11	0.98		0.61	0.38	6.24		0.03	0.02	0.02		3.48	1.89	1.73		3.73	1.98	4.94		0.04	0.02	0.08
3.24	0.31	0.31		12.37	6.69	1.84		0.04	0.03	0.02		0	0.87	2.21		21.03	31.61	2.21		0.13	0.1	0.13
0.52	0.11	0		4.06	0.16	0.74		0.01	0.01	0		0.03	0.27	2.05		0.79	0.27	3.62		0	0.05	0.02
1.01	0.12	2.55		3.92	0.59	2.55		0.03	0.01	0.23		0.01	2.58	0.01		0.6	14.42	0.01		0	0.08	0
0.29	0.13	3.06		2.84	0.74	22.03		0.03	0.07	0.07		0	0.48	1.83		0.6	0.48	7.25		0	0.09	0.03
0.41	0.25	1.98		2.26	1.72	2.5		0.02	0.03	0.03		0.01	2.68	0.04		25.27	19.67	8.88		0.08	0.06	0.04
0.42	0.13	0.02		6.1	0.56	0.13		0.02	0.01	0.01		0.05	3.73	2.07		6.89	35.51	3.63		0.07	0.11	0.11
0.23	0.04	1.19		1.45	0.04	11.21		0.02	0	0.1		4.94	1.38	0.01		19.78	33.08	4.71		0.07	0.11	0.03
0.28	1.07	0.32		0.47	1.08	14.72		0.01	0.04	0.05		0.03	2.59	2.31		16.61	37.82	2.37		0.05	0.12	0.04
0.16	0.16	0.58		5.25	0.16	0.91		0.03	0.03	0.01		0.01	6.54	0.02		0.61	34.61	0.32		0	0.11	0
0.48	0.49	4.19		1.99	1.63	31.87		0.04	0.02	0.1		0	1.19	0.2		0.58	21.12	2.41		0	0.07	0.07
0.33	0.16	2.24		2.02	0.7	24.3		0.01	0.01	0.08		0.03	0.01	0.64		13.4	0.1	1.2		0.04	0	0.06
1.42	0.05	4.63		2.64	0.09	29.72		0.04	0	0.1		0.35	0.9	1.2		3.9	29.15	1.27		0.02	0.09	0.06
0.44	0.33	0.02		8.8	1	36.44		0.03	0.01	0.14		0.06	2.8	0.01		2.66	32.46	0.21		0.01	0.1	0
0.31	0.08	2.7		2.26	0.24	34.55		0.04	0.01	0.11		0	6.6	3.42		1.33	41.47	11.96		0.05	0.13	0.15
0.35	0.1	3.59		1.36	0.1	37.62		0.01	0.01	0.12		0	0.64	0.9		0.1	34.11	0.99		0	0.11	0.03
0.21	0.1	0.01		0.47	0.9	0.03		0	0.02	0		0	0.54	2.58		0.04	36.46	4.36		0	0.12	0.1
0.33	0.15	3.79		1.5	0.27	13.63		0	0.01	0.04		1.93	1.81	3.39		3.1	29.83	27.68		0.07	0.09	0.15
0.65	0.06	5.5		4.24	0.38	16.78		0.01	0.01	0.05		0.25	0.15	2.13		0.26	14.12	9.44		0.01	0.04	0.12
0.14	0.41	1.83		3.3	1.55	28.33		0.04	0.01	0.09		4.8	0.01	0.17		18.28	0.04	0.19		0.06	0	0.01
0.12	0.02	3.06		1.63	0.02	8.28		0.04	0	0.03		8.52	0.19	1.53		8.91	5.18	10.32		0.23	0.1	0.05
1.71	0.05	0.04		6.03	0.29	0.04		0.04	0.01	0.01		13	6.11	7.23		19.95	24.22	9.03		0.22	0.1	0.14
0.01	0.08	1.59		0.02	2.95	4.68		0	0.02	0.09		6.49	0.01	0.62		27.9	0.01	2.09		0.09	0	0.01
0.49	0.14	0.23		1.58	3.81	0.41		0.02	0.04	0.01		1.47	5.57	0.01		33.61	6.62	0.02		0.11	0.17	0
0.42	0.15	4.12		5.18	0.95	16.45		0.02	0.01	0.05		3.72	2.71	3.85		41.83	39.18	4.69		0.14	0.13	0.05
1.86	0.03	0.02		4.09	0.09	0.13		0.03	0.01	0.01		6.74	3	1.59		38.79	34.11	2.7		0.18	0.11	0.04
0.12	0.13	0.02		0.34	0.13	0.03		0.01	0.01	0		1.39	3.04	1.83		8.97	3.05	1.87		0.12	0.19	0.03
0.39	0.3	3.61		1.66	0.92	3.79		0.01	0.01	0.07		0.01	2.92	0.18		0.35	22.97	0.9		0	0.1	0.03
0.04	0.05	0.23		0.1	0.05	15.55		0.01	0	0.05		0	0.46	1.82		17.1	28.08	3.12		0.05	0.13	0.03
0.43	0.29	0.02		1.83	0.29	0.08		0.02	0.03	0		0.39	0.01	0		3.37	1.19	0.07		0.02	0.04	0
0.23	0.58	0.08		2.97	4.86	0.09		0.01	0.03	0.01		0.96	3.19	0.38		13.6	8.94	7.02		0.04	0.13	0.04
0.44	0.14	2.18		0.44	0.14	9.43		0.02	0.03	0.1		0.72	2.46	0.01		29.9	20.19	2.72		0.1	0.08	0.06
0.67	0.69	0.01		2.77	3.5	0.09		0.02	0.04	0		0.6	0.21	3.81		0.66	0.21	6.8		0.03	0.04	0.04
0.03	1.83	0.3		0.03	5.24	7.82		0	0.03	0.03		1.01	0.09	0.69		1.05	0.65	8.87		0.03	0.01	0.05
0.42	0.54	0.03		0.42	4.22	6.97		0.02	0.03	0.07		0	3.71	0.54		0.04	44.61	5.12		0	0.15	0.05
1.69	0.89	1.03		4.96	1.78	7.51		0.02	0.02	0.03		1.81	2.34	1.23		14.41	32.79	5.99		0.05	0.11	0.03
0.02	0.28	0.01		0.02	1.96	0.02		0	0.01	0		0.26	8.55	0.08		7.28	31.68	5.28		0.14	0.1	0.07
0.02	0.87	0.04		0.02	0.87	0.04		0	0.03	0.01		4.33	2.15	0.01		6.75	2.16	10.78		0.16	0.2	0.11
1.11	0.39	0.95		1.57	0.56	0.96		0.02	0.01	0.05		0.01	0.7	1.32		0.06	39.59	7.64		0	0.13	0.05
0.56	0.29	0.76		0.66	0.55	7.34		0.04	0.01	0.09		1.86	1.11	2.4		2.56	1.11	2.41		0.01	0.2	0.07
0.05	0.02	1.84		0.05	0.02	3.12		0	0	0.02		0.03	2.23	1.7		40.36	23.8	5.13		0.14	0.14	0.07
0.96	0.79	0.85		7.35	1.85	0.85		0.03	0.02	0.06		0.72	0.67	0.89		13.15	0.67	0.89		0.11	0.06	0.05
0.01	0.02	0.01		0.01	0.02	0.03		0	0	0		0.31	0.01	0.08		5.6	0.01	4.15		0.02	0	0.19
0.16	0.4	0.26		0.71	0.4	1.51		0.03	0.04	0.02		5.79	0.68	0.69		26.81	3.77	2.93		0.09	0.01	0.08
0.72	0.1	0.52		1.72	1.19	4.4		0.03	0.02	0.02		2.83	0.04	0.01		12.6	0.04	0.32		0.05	0.01	0.01
0.05	0.17	0.52		0.06	0.23	1.14		0	0.01	0.01		1.82	3.28	0.57		1.82	25.7	1.19		0.09	0.09	0.01
1.01	1.03	0.1		4.69	2.24	2.07		0.02	0.01	0.01		1.93	0.04	0.01		14.57	0.04	0.02		0.05	0	0
0.22	0.53	0.03		0.49	1.38	10.28		0.02	0.01	0.04		1.02	1.13	1.47		2.28	6.72	1.58		0.11	0.02	0.07
0.15	0.03	0.01		6.7	0.03	0.01		0.03	0	0		4.63	5.44	2.43		25.52	15.2	2.49		0.09	0.05	0.05
0.58	0.38	4.21		6.33	1.7	24.08		0.03	0.01	0.1		0.01	0.12	0.96		1.43	8	1.23		0.01	0.04	0.03
0.32	0.28	0.96		1.63	0.28	2.46		0.02	0.01	0.03		1.37	0.92	2.48		2.28	8.55	2.52		0.05	0.06	0.04
0.53	0.06	0.24		8.35	0.06	35.64		0.04	0.01	0.14		0	0.05	1.27		1.29	0.05	1.56		0.01	0	0.03
0.43	0.14	2.2		1.08	1.19	2.27		0.03	0.01	0.21		7.34	1.36	1.2		19.86	33.83	2.03		0.15	0.12	0.07
0.45	0.31	0.02		0.67	1.87	0.03		0.01	0.01	0		1.72	0.56	1		15.6	1.07	1.84		0.13	0.1	0.04
0.06	0.1	1.78		2.17	0.68	6.98		0.01	0.01	0.09		0.01	0.49	0.72		0.01	27.15	2.45		0	0.1	0.06
0.38	0.04	9.88		2.63	0.41	30.38		0.03	0.02	0.12		0.02	0.03	0.15		0.02	0.71	5.99		0	0.07	0.05
0.11	0.32	0.11		0.11	0.91	0.26		0.01	0.02	0.01		1.59	4.47	1.75		1.59	33.95	5.28		0.07	0.12	0.04
0.48	2.38	0.38		3.94	5.26	35.85		0.06	0.04	0.15		5.45	0.01	2.1		5.56	0.01	9.83		0.09	0	0.16
0.63	0.1	0.04		3.16	0.2	0.07		0.03	0	0		0.17	1.49	2.25		4.98	5.64	3.41		0.05	0.05	0.07
1.1	0.1	0.01		5.95	0.87	0.17		0.03	0.01	0		0.75	0.94	7.22		18.1	11.2	7.53		0.12	0.08	0.09
0.49	0.45	0.01		0.57	0.96	0.01		0.02	0.01	0		2.24	3.84	0.02		6.98	6.95	0.04		0.03	0.07	0
0.52	0.62	2.52		0.77	4.37	7.46		0.02	0.05	0.05		4.66	0.07	3.66		18.24	0.07	19.44		0.08	0.01	0.16
0.33	1.94	1.64		1.36	4.01	1.64		0.02	0.04	0.3		0.59	3.51	2.21		0.59	15.93	5.4		0.03	0.13	0.04
0.04	0.1	0		9.36	2.94	0		0.04	0.02	0		3.52	0.89	0.61		13.8	11.42	1.11		0.06	0.06	0.02
0.36	0.17	0.12		0.59	3.53	1.53		0.04	0.05	0.04		2.7	4.72	2.31		2.85	31.85	8.06		0.13	0.13	0.07
0.16	0.4	2.22		1.19	1.93	24.89		0.04	0.01	0.11		8.67	1.14	0.92		24.25	13.46	0.96		0.11	0.07	0.06
0.32	0.07	0.71		1.17	0.15	5.09		0.04	0.01	0.02		1.66	8.2	0		2.04	13.59	1.36		0.01	0.14	0.04
0.69	0.36	2.75		1.12	1.7	2.75		0.01	0.02	0.18		4.68	0.32	0.63		17.73	0.78	2.66		0.11	0.05	0.02
0.67	0.22	0.01		0.7	3.32	0.03		0.04	0.03	0		2.12	0.67	0.35		2.62	2.04	9.62		0.06	0.05	0.09
0.11	0.88	0.83		0.33	1.43	0.87		0.02	0.01	0.03		2.94	0.02	0.01		2.94	0.02	3.69		0.11	0	0.08
0.01	0.02	0.14		0.04	0.02	0.14		0	0	0		0.07	0.06	0.01		0.7	0.1	0.06		0.01	0	0
0.55	0.48	9.04		4.44	1.67	15.57		0.04	0.01	0.21		3.57	0.44	0.01		3.57	0.44	0.02		0.22	0.08	0
0.33	0.67	1.51		0.33	1.46	11.17		0.02	0.01	0.06		0.78	0.21	0.18		14.96	0.21	2.78		0.08	0.01	0.04
0.97	0.19	0.08		2.58	0.19	0.42		0.03	0.01	0.01		1.93	0.53	2.42		7.45	2.91	4.36		0.35	0.09	0.04
0.07	0.71	0.06		0.07	1.23	0.06		0	0.03	0.01		3.99	0	0.64		26.93	0.16	9.03		0.19	0	0.09
0.8	0.5	0.04		1.18	2.89	0.2		0.02	0.02	0		0.88	0	2.39		19.46	0	2.39		0.16	0	0.11
0.03	0.05	1.66		0.22	2.68	1.66		0	0.04	0.08		0.03	4.07	0.02		0.04	16.58	2.99		0	0.07	0.03
0.16	0.26	3.89		4.6	5.89	4.1		0.03	0.05	0.02		0.82	2.76	0.04		2.66	32.93	18.08		0.17	0.14	0.21
0.28	0.59	0.59		0.28	3.51	0.59		0.02	0.03	0.02		0.66	3.01	1.73		10.68	30.73	10.41		0.13	0.13	0.15
0.02	0.1	0.03		0.04	1.93	1.63		0	0.04	0.02		0.01	2.76	4.85		0.15	14.05	4.87		0	0.24	0.3
0.1	1.26	0.02		0.17	5.37	0.02		0.01	0.04	0		1.91	0.01	2.15		12.44	0.01	3.11		0.06	0	0.05
0.73	0.25	0.01		2.41	1.22	0.02		0.04	0.01	0		0	0.03	2.51		0.04	0.44	2.58		0	0	0.04
0.34	0.62	0.78		1.1	0.62	0.78		0.02	0.03	0.07		0.01	1.94	0.14		3.53	4.09	1.03		0.06	0.15	0.02
0.38	0.22	0.15		1.36	0.68	10.25		0.03	0.01	0.07		0.04	0.01	0.08		3.11	0.06	4.87		0.04	0	0.11
0.51	0.2	0.1		0.84	0.9	0.1		0.03	0.01	0		0	0.14	6.05		0.49	0.18	8.98		0	0.01	0.16
1.17	0.86	2.47		1.47	1.17	16.73		0.02	0.02	0.1		3.5	3.26	0.03		3.51	18.01	0.03		0.11	0.08	0
0.03	0.03	0.04		0.05	0.54	2.63		0	0.02	0.03		5.84	0.73	0.02		8.48	6.96	2.77		0.04	0.11	0.05
0.85	0.35	0.17		1	0.35	0.53		0.04	0.06	0		6.08	0	2.48		9.95	0	5.98		0.05	0	0.12
0.63	0.06	3.11		1.25	0.65	8.19		0.06	0.01	0.05		0.01	0.01	0.08		0.01	0.16	1.96		0	0	0.05
0.35	0.16	13.57		2.36	0.59	14.7		0.02	0.03	0.14		3.29	2.93	0		6.84	5.26	0		0.04	0.02	0
0.18	0.21	0.02		0.92	0.42	0.06		0.03	0.01	0		2.08	1.25	0.08		13.47	1.77	0.08		0.09	0.08	0.01
0.16	0.57	0.84		1.46	3.17	2.53		0.07	0.03	0.04		2.68	0.11	0		11.31	0.73	0.07		0.09	0.02	0
0.02	0.6	10.25		2.05	1.4	10.47		0.02	0.01	0.2		0.01	1.12	0.53		0.01	8.29	1.15		0	0.15	0.07
0.4	0.51	3.17		0.92	3.01	14.31		0.04	0.03	0.09		0.69	0.01	2.55		0.69	0.01	6.71		0.04	0	0.15
0.28	0.4	0.01		1	3.64	0.28		0.03	0.05	0		3.65	1.12	0.01		3.65	29.9	0.01		0.14	0.14	0
0.99	0.05	0.16		1.5	0.05	0.25		0.07	0	0.01		4.23	1.16	0.68		21.37	25.58	0.69		0.12	0.12	0.02
0.14	0.19	0.01		0.49	0.3	0.01		0.01	0.02	0		0.01	0.91	0.01		0.25	8.67	0.01		0	0.05	0
0.74	2.3	1.33		2.02	4.16	17.18		0.05	0.04	0.12		0.02	0.56	2.91		0.05	2.76	3.07		0	0.06	0.09
0.65	0.03	2.46		0.65	0.28	10.97		0.03	0.01	0.08		1.11	1.84	0.01		12.07	1.97	3.65		0.07	0.03	0.22
0.05	0.03	0.47		0.89	0.15	0.48		0.01	0	0.03		1.1	0.39	0.34		4.81	0.4	0.79		0.18	0.04	0.05
0.57	0.36	0.01		3.79	0.89	0.04		0.03	0.02	0		1.11	1.53	0.04		2.53	9.25	4.38		0.08	0.08	0.01
0.21	0.15	1.64		1.44	0.98	10.8		0.01	0.04	0.08		3.15	0	0.04		11.51	0	2.7		0.07	0	0.01
1.25	0.58	0.34		3.33	0.59	9.2		0.03	0.04	0.07		0	0.07	0		5.76	12.44	4.4		0.04	0.06	0.01
0.05	0.02	4.35		2.88	0.02	9.67		0.05	0	0.07		5.02	0	0.01		22.4	0.01	6.71		0.14	0	0.02
0.11	0.41	0.82		1.78	2.25	2.71		0.01	0.05	0.02		2.03	0.4	0.02		6.52	0.4	3.4		0.04	0.07	0.01
1.96	0.09	3.22		4	0.49	3.22		0.03	0.02	0.3		0.02	3.35	0.04		0.02	13.41	9.44		0	0.12	0.03
0.85	0.48	4.34		1.86	0.69	12.99		0.07	0.02	0.1		2.69	1.31	0.13		2.71	13.15	6.71		0.12	0.07	0.02
0.53	0.06	5.81		3.59	0.06	10.95		0.04	0.01	0.08		3.32	2.99	0.7		3.69	16.21	3.4		0.03	0.08	0.04
0.11	1.41	0.06		4.27	2.46	0.52		0.04	0.02	0.03		0.01	2.33	0.01		0.01	22.36	0.36		0	0.12	0.01
0.45	0.33	1.18		1.83	4.32	6.57		0.02	0.04	0.09		0.45	0.8	0.05		0.75	15.04	0.61		0.05	0.08	0
0.13	0.87	1.73		1.55	3.4	4.96		0.07	0.04	0.04		1.56	0.9	6.43		15.96	14.29	17.61		0.12	0.1	0.06
0.04	0.29	0.61		0.39	1.39	0.68		0	0.03	0.04		0.61	0.04	3.61		0.61	0.21	4.64		0.03	0.01	0.02
0.14	0.28	0.53		1.97	0.28	12.31		0.02	0.01	0.1		0.01	0.96	3.48		0.05	16.57	10.95		0	0.09	0.14
0.01	0.49	0.14		0.11	0.49	0.24		0	0.02	0.01		0.21	2.8	0.85		1.64	2.83	2.48		0.01	0.17	0.12
0.26	0.07	1.14		2.54	0.29	4.39		0.03	0.01	0.04		0.01	1.22	0.79		17.1	9.23	0.99		0.16	0.05	0.01
0.03	0.68	1.47		0.07	2.97	7.77		0	0.03	0.07		0	0.12	0.02		0.03	0.37	0.64		0	0.02	0
0.01	0.04	1.51		0.03	0.04	4.26		0	0	0.07		2.57	1.12	0.55		19.9	7.33	0.6		0.28	0.2	0.02
0.11	0.05	2.46		1.36	0.61	16.17		0.01	0.02	0.14		2.89	0.72	0.01		17.49	0.75	8.28		0.16	0.02	0.03
0.01	3.97	2.17		0.06	6.5	7.78		0	0.07	0.07		5.24	2.09	0.08		19.57	5.49	7.72		0.17	0.07	0.03
0.86	0.11	0.34		1	0.11	9.14		0.05	0	0.09		3.46	0.39	0.02		9.67	0.87	0.18		0.09	0.02	0
0.03	0.29	1.06		1.68	3.95	6.31		0.02	0.04	0.06		4.79	3.18	0.01		15.31	3.18	0.72		0.14	0.29	0
0.11	0.1	1.7		2.55	0.12	5.46		0.03	0	0.13		0.93	0.01	1.09		4.93	0.01	3.86		0.05	0	0.04
0.01	0.73	2.34		0.03	2.21	7.5		0	0.03	0.18		0.02	0.52	0.81		0.02	19.95	2.68		0	0.16	0.03
0.39	0.03	0.04		0.39	1.92	0.04		0.02	0.03	0		4.75	0.01	12.06		9.23	0.01	16.06		0.14	0	0.05
0.11	0.14	2.84		2.23	1.08	2.84		0.03	0.02	0.17		0.97	0.37	1.47		4.53	4.04	5.42		0.05	0.15	0.03
0.06	0.1	3.89		0.12	0.1	16.85		0.01	0	0.16		5.19	0.37	3.68		15.65	1.94	11.69		0.19	0.01	0.04
0.08	0.05	0.8		0.19	0.17	0.8		0.01	0	0.15		0.33	2.63	0.09		1.93	15.55	3.78		0.02	0.09	0.05
0.46	0.6	0		2.46	0.76	4.46		0.04	0.03	0.06		1.35	3.44	0.86		6.75	15.56	4.58		0.09	0.09	0.06
0.14	0.16	0.02		0.45	0.16	0.02		0.03	0.03	0		3.41	0.24	5.54		12.25	8.17	24.61		0.16	0.11	0.08
0.56	0.15	0.01		2.81	1.12	0.01		0.03	0.01	0		0.01	1.08	1.76		0.02	3.53	1.83		0	0.02	0.05
0.86	0.11	0		1.48	0.58	0.12		0.02	0.01	0		0.46	1.5	0.01		22.45	1.5	6.63		0.38	0.1	0.13
0.21	0.04	0.38		1.65	0.04	4.73		0.03	0	0.08		0	0	3.23		0.01	0.27	4.18		0	0	0.08
0.34	0.75	4.62		1.27	4.7	6.93		0.03	0.06	0.08		0	2.02	4.43		0	2.2	10.68		0	0.08	0.14
0.36	0.17	0.02		0.76	2.01	0.03		0.01	0.04	0		4.45	2.46	4.67		5.26	3.69	10.69		0.09	0.14	0.04
1.19	0.06	0		1.62	0.06	0.04		0.03	0.01	0		0.21	1.25	4.99		0.21	20.38	7.91		0.01	0.13	0.13
1.22	0.31	1.1		1.54	1.55	10.3		0.03	0.02	0.12		1.39	0.03	6.32		1.52	0.03	22.33		0.03	0	0.07
0.45	0.06	0.09		2.35	0.06	0.09		0.03	0.01	0.02		2.47	2.57	0.38		2.51	14.48	21.44		0.08	0.09	0.07
0.77	1.05	0.73		1.94	2.99	1.68		0.03	0.04	0.02		0.01	0.08	2.37		0.08	3.32	2.74		0	0.02	0.06
0.59	1.26	0.01		2.95	2.29	0.03		0.04	0.03	0		0.74	0	0.36		1.01	0	25.29		0.05	0	0.09
0.35	0.62	2.86		0.51	0.62	4.46		0.03	0.11	0.09		3.28	1.84	1.06		8.71	5.94	7.12		0.18	0.04	0.02
1.03	0.42	2.15		2.83	1.86	2.15		0.04	0.03	0.39		4.84	0	0.07		13.22	0	1.83		0.27	0	0.01
0.01	0.2	0.76		0.01	0.41	0.76		0	0.02	0.14		1.83	0.81	0.59		3.27	3.65	2.91		0.07	0.08	0.05
1.17	0.85	0.01		2.94	1.29	0.01		0.04	0.03	0		4.53	0.84	0.57		10.46	0.86	12.21		0.24	0.08	0.04
0.08	0.08	1.12		0.89	0.27	7.91		0.01	0.01	0.16		0.78	0.7	1.6		3.21	0.7	1.64		0.07	0.03	0.03
0.38	0.39	0.07		0.4	2.32	0.8		0.02	0.03	0.02		2.92	3.85	0.33		4.58	4.73	0.41		0.1	0.14	0.02
0.29	0.26	1.95		0.62	1.58	2.03		0.02	0.02	0.1		0.74	0.23	0.01		3.55	0.23	0.64		0.08	0.01	0
0.04	0.57	0.05		0.36	2.51	0.05		0.01	0.04	0.01		0.01	0.02	0.01		0.01	1.03	1.17		0	0.01	0
0.08	0.09	0.15		1.49	0.28	0.8		0.03	0	0.02		0.36	0.33	0		6.62	14.78	0.45		0.2	0.11	0
0.36	0.05	0.04		0.36	0.94	0.04		0.02	0.01	0		1.59	1.85	3.93		1.59	1.85	11.75		0.1	0.09	0.24
0.63	0.03	0.47		1.04	0.03	1.48		0.02	0	0.03		0.89	0.6	0.03		3.5	0.65	11.74		0.11	0.06	0.06
0.21	0.08	0.68		0.37	0.95	0.68		0.01	0.02	0.12		0.05	0	0.02		6.73	0.02	0.16		0.25	0	0
0.22	0.02	0.22		1.74	0.02	0.6		0.03	0	0.02		0.18	0.56	4.25		8	1.54	14.01		0.29	0.14	0.1
0.53	0.04	6.39		0.93	0.25	6.39		0.02	0	0.39		0.1	2.11	4.87		4.66	12.65	5.32		0.28	0.1	0.2
0.68	0.9	0.05		0.83	2.59	2.08		0.02	0.04	0.1		2.9	0.01	3.46		3	0.01	26.05		0.14	0	0.09
0.6	1.22	1.29		0.65	1.57	1.29		0.03	0.03	0.06		1.44	0.44	0.05		3.87	0.44	20.2		0.18	0.02	0.07
0.26	0.17	0.02		0.28	0.17	0.06		0.01	0.01	0		0.13	2.53	0.6		0.22	4.48	23.98		0.01	0.04	0.08
0	0.99	0.39		0.02	0.99	0.4		0	0.06	0.02		0.02	2.54	0.01		0.04	5.73	2.64		0	0.27	0.01
0.8	0.93	0.02		1.1	4.29	0.02		0.02	0.08	0		0.07	0.02	0		0.14	14.13	0.67		0.01	0.13	0
0.24	0.65	0.06		0.95	1.15	0.06		0.03	0.02	0.01		0.21	0.53	0.01		4.56	0.54	6.55		0.01	0.02	0.02
1.47	0.11	1.38		1.69	1.62	1.38		0.05	0.03	0.25		0.05	2.6	0.01		2.9	2.6	4.74		0.01	0.26	0.09
1.07	0.17	0.29		2.02	0.66	5.73		0.05	0.01	0.02		0.01	0.57	0.02		0.07	18.9	10.85		0	0.17	0.04
0.39	0.04	0.59		0.41	1.16	2		0.01	0.03	0.02		1.56	1.05	0.02		4.23	1.05	6.31		0.02	0.19	0.02
0.04	0.27	0.21		0.12	1.63	3.81		0.01	0.03	0.02		0.01	0.83	0.21		1.45	4.98	29.72		0	0.32	0.1
0.19	0.31	1.44		2.2	1.03	6.24		0.06	0.02	0.03		1.1	0	0.8		1.99	0	10.04		0.01	0	0.04
0.02	0.21	0.93		0.02	3.63	1.03		0	0.07	0.02		0.02	0.02	1.34		6.18	0.05	5.09		0.06	0	0.19
4.77	0.07	0.32		19.27	0.07	2.9		0.06	0	0.03		1.64	3.65	6.09		4.92	9.1	6.39		0.07	0.09	0.07
1.12	0.19	0.51		11.24	0.98	11.06		0.08	0.02	0.04		0	2.11	0.02		1.89	3.72	5.43		0.01	0.05	0.02
0.15	1.36	0.54		8.77	3.22	9.6		0.07	0.06	0.03		0.01	0.15	0.75		0.84	0.21	7.09		0	0.02	0.02
2.87	0.31	0.05		19.54	0.73	0.08		0.11	0.03	0.01		0.14	0.06	0.03		2.37	4.92	0.11		0.01	0.15	0
0.07	0.04	0.44		19.07	1.2	2.53		0.06	0.02	0.03		0.02	0	0.01		0.42	0.02	3.57		0	0	0.01
0.31	0.09	1.23		28.51	0.33	6.28		0.09	0.02	0.02		5.93	1.1	0.3		8.42	1.98	23.64		0.07	0.05	0.08
0.77	0.05	0.54		12.63	1	3.15		0.09	0.04	0.01		0.02	0.52	0.01		0.46	12.22	4.11		0	0.13	0.04
1.59	0.03	0.59		19.26	0.03	1.24		0.07	0	0.02		0.67	2.05	1.82		2.31	13.52	1.82		0.01	0.14	0.09
2.37	0.15	1.01		18.62	0.24	8.52		0.1	0.01	0.03		0	4.86	0.58		1.11	8.4	0.6		0	0.18	0.02
3.78	0.13	0.12		7.96	1.85	0.68		0.03	0.04	0.01		0.02	2.81	5.19		1.63	11.63	15.06		0.01	0.24	0.11
0.5	0.05	0.69		5.81	0.05	2.84		0.02	0.01	0.04		0	0.04	7.06		0	0.04	7.25		0	0	0.13
2.83	1.51	0.1		24.58	1.77	3.76		0.08	0.06	0.05		0	0.01	0.28		0.48	0.01	0.5		0	0	0.03
2.46	0.17	0.52		4.55	2.48	10.48		0.06	0.06	0.03		0.01	0.68	0.02		2.04	3.64	4.84		0.01	0.05	0.05
0.08	0.8	0.2		7.5	0.82	2		0.04	0.04	0.03		0.01	0.37	0.02		0.98	6.27	6.22		0	0.07	0.02
1.33	0.08	0.67		1.71	0.29	10.64		0.06	0.01	0.03		0	0.05	5.42		6.6	0.35	5.54		0.02	0.01	0.17
1.41	0.09	0		7.92	0.42	2.7		0.04	0.02	0.01		1.66	8.04	0		8.28	11.67	0		0.03	0.14	0
0.06	0.06	0.03		1.84	0.8	0.03		0.07	0.02	0		0.97	1.48	2.45		2.9	1.85	3.61		0.01	0.07	0.11
0.34	0.15	0.53		21.16	0.17	3.74		0.07	0.01	0.03		0.04	0.01	1.21		2.51	0.01	3.93		0.01	0	0.05
0.87	0.02	0.95		0.89	0.03	0.98		0.06	0	0.04		0	2.62	2.61		1.14	2.62	4.17		0	0.12	0.13
2.63	0.73	0.27		17.9	1.2	7.05		0.06	0.04	0.02		0	0.07	0.25		0	7.84	6.3		0	0.1	0.12
6.74	0.2	0.49		14.19	1.55	3.35		0.06	0.04	0.02		0.03	2.18	0.12		0.36	7.78	0.3		0	0.16	0.01
0.54	0.04	0.58		3.7	0.04	1.77		0.09	0.01	0.02		0.05	1.41	0.76		1.01	5.66	4.63		0.01	0.08	0.02
6.01	0.17	0.05		10.86	0.18	1.17		0.07	0.01	0.05		0.04	0.45	0.26		0.08	0.58	3.05		0	0.04	0.09
2.38	0.1	0.69		4.86	0.11	8.54		0.07	0	0.03		0.46	0.44	3.57		2.96	2.71	16.6		0.01	0.04	0.1
1.42	0.05	0.34		14.43	0.05	2.17		0.05	0	0.02		0	2.43	0.14		0.53	2.43	11.73		0	0.11	0.04
2.64	0.78	0.1		5.22	1.96	3.29		0.1	0.05	0.02		4.78	0.02	0.26		5.76	0.02	10.64		0.05	0	0.04
0.63	1.04	0.28		8.18	1.48	0.35		0.05	0.04	0.02		0.96	0.02	0.83		1.57	0.02	6.08		0.03	0	0.02
0.1	0.05	0.88		1.63	0.13	6.89		0.05	0.01	0.03		1	1.18	0.02		5.59	1.94	4.72		0.02	0.04	0.02
0.08	1.01	0.21		3.28	2.17	2.4		0.06	0.07	0.01		1.39	2.93	1.63		5.5	3.99	20.48		0.03	0.06	0.08
0.02	0.13	0.62		0.25	0.13	3.27		0	0.01	0.03		0.61	1.83	0.06		14.14	6.8	4.22		0.05	0.1	0.12
0.01	0.05	0.05		0.44	0.08	12.18		0	0	0.04		0.35	1.88	3.78		2.04	7.1	5.93		0.02	0.1	0.2
0.01	1.3	0.47		0.6	1.53	2.29		0	0.07	0.01		0.66	0	0.26		0.72	1.75	2.02		0.04	0.04	0.02
5.13	0.05	0.68		23.75	0.91	2.51		0.08	0.03	0.03		0.18	0.01	0.02		2.6	0.1	2.25		0.02	0	0.06
0.04	0.01	0.45		3.41	0.02	5.76		0.01	0	0.02		0.45	1.24	0.93		10.23	3.91	4.73		0.03	0.06	0.06
3.32	0.35	1.17		18.95	0.35	4.48		0.08	0.03	0.03		2.06	2.47	0.58		5.93	4.16	17.29		0.03	0.13	0.1
1.79	0.51	0.23		22.01	0.55	1.05		0.19	0.02	0.01		0.52	0.04	0.18		0.52	4.14	1.06		0.03	0.1	0.02
0.27	0.24	1.02		3.59	0.66	5.54		0.01	0.02	0.03		1.01	0	2.7		2.94	0.02	22.91		0.02	0	0.09
2	0.67	1.76		15.73	0.67	10.97		0.13	0.12	0.03		1.47	0.34	2.83		9.05	5.22	3.46		0.03	0.09	0.14
3.95	0.56	0.16		20.69	0.56	0.72		0.08	0.02	0.03		0.26	0.17	0.02		1.13	4.16	0.16		0.02	0.07	0.01
3.5	0.02	0.35		30.58	0.02	5.32		0.1	0	0.03		0.39	0.36	4.99		4.06	2.58	5.47		0.04	0.04	0.04
0.54	0.03	0.04		1.92	0.03	11.78		0.04	0	0.04		0.48	2	1.89		0.48	7.52	6.37		0.02	0.13	0.03
0.45	0.02	0.05		0.65	0.06	6.6		0.02	0	0.02		0.55	3.2	0.67		12.2	3.2	1.46		0.04	0.12	0.02
0.43	0.07	0.48		17.6	0.07	2.34		0.06	0.01	0.01		0.64	2.41	0.01		15.5	2.41	3.02		0.05	0.56	0.19
2.03	0.35	0.78		9.8	0.35	3.47		0.04	0.01	0.03		0.88	0.59	0.85		10.21	0.61	18.79		0.03	0.03	0.07
1.51	0.44	0.22		6.32	0.44	7.3		0.04	0.04	0.03		1.15	0.01	0.01		9.19	0.01	0.03		0.03	0	0
0.63	0.14	0.08		5.91	1.75	0.13		0.02	0.06	0.01		2.07	2.3	0.54		10.51	9.68	0.56		0.03	0.22	0.03
0.29	0.2	0.67		1.72	0.2	11.13		0.04	0.01	0.04		2.38	2.2	0		5.1	9.78	9.25		0.03	0.22	0.14
0.75	0.5	0.39		9.73	0.5	1.83		0.04	0.02	0.03		0.14	0.2	4.98		8	2.22	6.35		0.03	0.05	0.11
6.27	0.04	0.17		31.52	0.04	3.4		0.1	0	0.03		1.9	7.17	0.01		5.58	7.5	0.11		0.03	0.23	0
1.61	0.02	0.86		8.19	0.06	9.8		0.07	0.01	0.03		1	0.13	2.16		9.81	0.13	2.16		0.03	0.01	0.14
0.95	0.19	0.67		20.75	0.19	4.15		0.07	0.01	0.02		0.53	0.08	3.47		6.68	3.75	20.99		0.02	0.1	0.09
0.58	0.04	0.32		17.04	0.07	3.45		0.05	0	0.01		0.02	1.34	3.63		0.63	6.11	7.24		0	0.16	0.16
2.5	0.25	0.52		18.35	1.24	5.92		0.1	0.06	0.02		1.16	0.91	1.31		7.53	5.57	5.59		0.02	0.2	0.16
1.56	0.35	0.23		16.9	0.62	6.44		0.07	0.04	0.02		0.01	0	0.14		0.98	0	0.25		0	0	0.01
0.47	0.11	0.02		7.1	0.11	0.02		0.02	0.02	0		0.97	3.17	1.1		3.14	4.78	5.55		0.02	0.15	0.08
2.38	0.03	0.09		23.31	0.03	0.2		0.08	0	0.01		4.16	0.08	6.96		8.21	0.12	15.66		0.04	0	0.07
1.74	0.22	1.03		7.99	0.22	10.39		0.09	0.02	0.03		0.95	0.01	0.18		4.4	4.65	0.37		0.09	0.17	0.01
4.51	0.59	0.07		26.6	0.59	0.07		0.08	0.05	0.01		9.57	0.64	0.02		12.81	0.78	0.07		0.1	0.03	0
5.35	0.99	0		39.02	0.99	0		0.13	0.09	0		0.85	0.02	1.14		7.91	0.05	2.53		0.02	0	0.04
5.23	0.12	0.4		12.66	0.12	9.28		0.05	0.02	0.03		0.09	1.95	0.01		0.59	1.99	6.53		0.02	0.09	0.09
0.01	0.08	0.57		0.19	0.08	0.57		0	0.01	0.03		1.5	1.64	7.71		6.44	2.41	23.83		0.05	0.11	0.12
2.01	0.3	0.2		20.62	0.3	2.19		0.07	0.05	0.01		0.29	3.13	2.44		1.91	4.18	12.17		0.02	0.19	0.12
0.51	0.72	0.18		20.14	0.72	5.06		0.07	0.13	0.02		2.01	2.41	4.5		2.01	2.41	7.9		0.09	0.11	0.12
0.39	0.01	0.05		1.42	0.01	0.05		0.05	0	0		4.29	4.84	0.19		4.37	4.94	0.19		0.12	0.3	0.01
0.92	0.01	0.49		1.16	0.01	3.99		0.07	0	0.03		0.28	0.13	6.71		6	0.13	9.86		0.02	0.01	0.05
0.41	0.23	0.97		0.41	0.23	5.02		0.02	0.04	0.02		0.84	1.65	1.05		2.82	3.53	3.63		0.03	0.22	0.14
0.65	0.25	1.52		1.54	0.25	6.87		0.03	0.05	0.02		2.68	2.35	0.25		7.47	2.35	11.8		0.02	0.43	0.11
2.03	0.56	0.58		7.02	0.85	2.9		0.09	0.03	0.04		1.14	0.07	1.87		11.2	3.82	2.35		0.04	0.01	0.05
1.26	0.19	0.32		11.35	1	7.14		0.1	0.01	0.03		0.28	0.12	4.51		3	2.07	12.63		0.02	0.01	0.07
4.54	0.11	0.14		29.95	0.53	0.67		0.1	0.01	0.03		1.9	0.02	2.72		7.98	1.39	2.79		0.05	0.04	0.02
1.04	0.55	0.28		15.7	3.25	5.7		0.05	0.01	0.03		0.24	0.04	0.1		3.74	4.39	0.1		0.02	0.05	0
0.89	0.49	0.12		30.07	2.84	0.12		0.1	0.01	0.01		1.6	0.02	1.44		2.12	10.86	3.16		0.07	0.05	0.04
1.19	0.18	0.24		5.05	4.44	10.82		0.05	0.01	0.04		0.28	0.01	1.8		0.38	0.84	1.88		0.01	0	0.04
1.62	0.44	0.39		10.77	5.43	6.02		0.11	0.02	0.06		0.67	0.17	1.77		1.02	8.51	5.54		0.03	0.03	0.06
2.05	0.15	0.16		31.59	5.23	0.41		0.11	0.02	0.01		0.02	0.13	0.01		2.27	0.13	0.43		0.01	0.01	0.01
2.97	0.61	0.11		28.96	2.53	4.41		0.1	0.01	0.02		0	0.01	0.03		2.26	9.18	0.03		0.01	0.04	0
0.01	0.11	0.61		0.33	3.34	1.12		0	0.01	0.01		0.06	0.86	1.5		1.52	1.12	4.64		0	0.01	0.03
6.38	0.26	0.6		10.65	1.34	3.06		0.11	0.01	0.02		0.02	0.6	0.1		4.53	1.17	0.81		0.02	0.03	0.01
1.29	0.17	1.17		19.55	0.17	5.6		0.11	0.01	0.02		1.47	3.21	0.69		4.98	6.09	8.26		0.03	0.1	0.04
2.85	0.12	0.75		12.24	0.32	7.59		0.07	0.02	0.03		1.47	0.51	6.86		5.7	11.69	6.91		0.02	0.04	0.26
1.36	0.43	0.1		2.15	0.5	0.1		0.07	0.01	0.02		0	0.12	0.04		1.63	5.48	4.16		0.01	0.02	0.02
0.65	0.2	0.05		3.97	0.57	0.97		0.06	0.01	0.04		0.01	0.62	1.19		0.62	2.8	5.29		0	0.01	0.2
1.23	0.66	0.2		4.29	3.85	8.31		0.07	0.01	0.03		0.48	0.02	0.01		7.07	1.53	0.04		0.02	0	0
2.56	0.06	0.07		31.05	0.06	2.6		0.11	0.01	0.02		1.14	2.97	0.16		13.26	8.47	0.62		0.04	0.03	0.02
0.24	0.88	0.35		0.57	4.63	1.84		0.04	0.01	0.02		0.96	0.01	2.24		13.91	1.19	2.5		0.05	0.02	0.01
5.4	0.5	0.02		20.86	1.41	0.02		0.14	0.02	0		0.49	5.61	2.09		1.4	19.15	8.38		0.06	0.08	0.04
0.72	0.41	1.37		14.22	0.9	5.66		0.1	0.01	0.02		0.96	2.7	0.03		15.64	2.77	2.2		0.05	0.04	0.06
3.42	0.37	0.23		11.08	2.12	1.29		0.08	0.01	0.01		0.37	4.49	0.1		14.39	14.03	0.1		0.05	0.05	0
3.08	0.32	0.05		5.08	2.63	0.05		0.11	0.02	0		1.54	0.02	2.07		12.33	0.12	12.86		0.04	0	0.08
3.18	0.25	0.23		3.29	1.29	0.23		0.22	0.01	0.01		0.04	3.32	0		0.59	26.32	0.06		0	0.09	0
1.8	0.06	0.09		1.97	2.88	0.14		0.06	0.01	0		0.02	3.46	0.04		0.51	10.04	10.93		0	0.04	0.07
2.21	0.43	0.12		2.36	1.75	0.25		0.08	0.03	0		1.12	0.01	3.15		1.17	33.02	4.55		0.04	0.14	0.09
0	0.24	0.23		0.06	0.88	0.47		0	0.01	0.01		0.01	0.03	3.28		1.33	0.85	3.28		0	0	0.13
1.23	0.35	0.49		4.09	3.8	0.88		0.03	0.01	0.01		0.01	0	2.61		0.43	0.69	2.61		0	0	0.12
3.25	0.17	0.06		4.96	2.07	0.06		0.09	0.02	0.01		0.1	1.06	0.02		0.57	10.21	0.08		0	0.03	0
0.03	0.23	0.04		0.03	2.98	0.04		0	0.01	0		0.02	3.34	3.34		1.01	10.56	12.87		0	0.11	0.08
0.07	0.42	0.06		0.51	2.24	0.83		0.01	0.01	0.02		0.01	6.69	0.01		2.77	56.46	0.09		0.01	0.22	0
0.02	0.14	0.18		0.03	0.15	1.41		0	0.01	0.01		0.89	0.02	0.06		3.72	3.68	0.08		0.02	0.05	0
4.34	0.08	0.29		21.09	1.24	0.29		0.08	0.01	0.07		0.25	1.3	0.02		3.13	18.27	1.49		0.01	0.09	0.02
1	0.16	0.23		17.05	2.71	0.23		0.07	0.01	0.04		0	2.88	1.09		0.68	7.27	9.37		0	0.03	0.06
0.33	0.2	0.11		2.41	2.61	4.66		0.04	0.01	0.04		0.02	3.41	1.5		0.08	4.6	16.26		0	0.02	0.1
4.43	0.15	0.17		4.5	0.56	0.17		0.17	0.01	0.02		0.05	2.8	1.15		5.14	2.95	3.81		0.03	0.03	0.19
0.34	0.25	0.55		0.75	2.02	1.23		0.02	0.01	0.02		0.02	0	2.81		5.34	0.16	11.42		0.02	0	0.07
4.31	0.08	0.11		8.95	3.53	0.11		0.17	0.01	0.02		0.01	0.03	4.66		4.1	7.18	4.69		0.01	0.17	0.29
1.1	0.25	0.59		7.33	4.35	7.79		0.08	0.01	0.04		0	0.01	4.71		1.02	17.43	6.21		0	0.06	0.04
0.02	0.26	0.09		0.06	4.55	0.09		0	0.01	0		0.54	0.21	0.02		4	8.57	0.16		0.02	0.03	0
5.14	0.03	0.74		18.09	0.27	2.16		0.08	0.01	0.03		1.2	3.99	5.95		21.14	4.74	11.76		0.07	0.06	0.08
3.07	0.06	0.03		3.66	0.62	0.03		0.12	0.01	0.01		0.71	2.35	0.09		18.98	7.45	0.47		0.06	0.02	0.01
5.2	0.13	0.9		16.82	2.93	1.79		0.09	0.01	0.02		1.51	6.23	1.92		15.92	12.05	11		0.09	0.12	0.12
4.05	0.24	0.2		21.28	3.23	1.83		0.09	0.01	0.01		0.02	0.03	0.74		0.69	0.72	12.1		0	0.02	0.12
2.44	0.07	0.6		24.66	3.99	4.33		0.11	0.01	0.02		0.01	0.07	1.76		0.56	0.31	1.81		0	0.01	0.04
2.68	0.41	0.61		13.04	5	2.13		0.09	0.02	0.04		0.08	0.01	0.02		3.98	0.37	0.07		0.01	0	0
0.86	1.34	1.52		17.92	6.59	5.26		0.08	0.02	0.03		0.03	2.41	0.11		0.76	2.41	0.11		0	0.15	0.01
0.34	0.34	0.4		1.31	3.28	0.4		0.01	0.01	0.04		0.17	2.01	1.11		2.67	11.26	1.22		0.02	0.07	0.02
0.02	1.1	0.6		0.1	2.8	0.7		0	0.01	0.01		0.25	3.75	3.8		3.52	3.8	6.18		0.02	0.07	0.05
0.02	0.28	0.06		0.02	5.48	0.06		0	0.02	0		2.1	4.05	3.87		6.27	13.22	9.55		0.03	0.05	0.17
1.02	0.3	0.22		3.8	2.94	4.8		0.05	0.01	0.03		0.85	0.02	0.02		2.76	0.13	0.05		0.02	0	0
0.01	0.18	0.61		0.03	3.78	4.17		0	0.01	0.03		0.02	1.94	0.04		1.32	2.19	4.23		0	0.02	0.07
0	0.85	0.07		0.05	2.65	0.07		0	0.02	0		0.01	0.02	1.34		0.5	0.03	3.99		0	0	0.03
4.41	0.22	0.36		7.21	1.09	0.36		0.06	0.02	0.02		1.66	0	0.01		1.72	10.4	12.24		0.02	0.17	0.11
0.15	0.03	0.54		0.69	2.35	0.54		0.03	0.01	0.04		1.11	0.06	2.83		9.07	23.92	15.23		0.03	0.1	0.13
3.86	0.09	0.42		11.98	3.14	1.85		0.08	0.01	0.02		0.01	0.93	2.66		2.28	1.11	9.09		0.01	0.04	0.08
0.16	0.08	0.02		4.53	0.12	0.03		0.06	0.01	0		0.39	4.18	0.98		1.42	4.6	1.07		0.01	0.02	0.03
2.48	0.04	0.16		15.95	1.41	0.16		0.08	0.01	0.04		0.02	8.8	2.43		9.68	11.19	8.96		0.03	0.07	0.13
0.67	0.18	0.62		17.61	2.94	0.62		0.12	0.01	0.04		0.02	0.01	0.16		0.57	9.54	1.96		0	0.13	0.05
1.38	0.07	0.16		22.5	0.39	0.18		0.11	0.01	0		0.11	0.05	1.89		1.45	1.25	1.89		0	0.01	0.1
2.13	0.46	0.28		2.28	4.07	0.29		0.06	0.01	0.03		0.01	0.71	0.64		1.08	2.16	0.77		0	0.03	0.02
1.83	0.25	0.08		3.85	4.56	0.08		0.06	0.01	0.02		0.02	1.55	0.02		0.1	2.72	4.34		0.01	0.07	0.1
0	0.31	0.64		0.32	1.25	0.74		0.01	0.01	0.02		0	5.05	0.01		0.73	5.05	14.28		0	0.08	0.31
1.52	0.37	0.14		1.58	1.7	2.42		0.06	0.01	0.02		0.04	0.01	0.07		4.39	0.01	0.07		0.02	0	0
0.79	0.22	0.68		1.12	2.48	2.19		0.04	0.01	0.02		0	0.39	0.56		1.17	1.03	1.13		0	0.01	0.01
1.26	0.21	1.01		2.97	1.26	5.63		0.04	0.01	0.04		0.39	6.9	0.01		5.47	20.88	5.25		0.05	0.09	0.11
1.26	0.19	0.54		1.29	0.47	1.03		0.05	0.02	0.05		0.02	3.33	0.52		2.66	12.47	0.52		0.01	0.05	0.03
1.93	0.04	0.41		13.32	0.08	0.41		0.08	0.01	0.04		0.05	4.16	0.92		0.1	4.87	3.91		0	0.3	0.24
4.98	0.35	1.38		7.73	2.1	1.6		0.08	0.01	0.03		0	0.01	0.01		0.05	0.01	0.03		0	0	0
2.47	0.1	0.02		18.75	0.24	0.02		0.11	0.01	0		0.04	1.23	0.05		6.23	12.68	0.05		0.02	0.09	0
3.54	0.06	0.16		15.7	0.2	1.66		0.1	0.01	0.03		0.01	0.04	1.37		2.79	22.7	3.18		0.01	0.13	0.12
1.54	0.42	0.03		4.55	2.18	0.88		0.03	0.01	0.05		0.85	0.01	1.61		3.86	0.01	7.91		0.04	0	0.1
1.88	0.2	0.15		7.9	6.96	0.15		0.05	0.02	0.01		0.69	4.24	1.4		6.08	4.84	3.75		0.04	0.02	0.05
2.48	0.08	0.62		10.45	0.08	1.63		0.07	0.01	0.01		1.13	0	1.8		3.12	0.12	8.59		0.03	0	0.15
1.38	0.41	0.04		2.36	4.2	1.93		0.09	0.01	0.05		0.9	0.6	1.46		7.44	0.65	2.65		0.05	0.03	0.17
0.96	0.29	0.07		9.74	0.29	2.97		0.07	0.05	0.04		0.41	0.57	3.43		9.3	2.96	4.33		0.03	0.02	0.06
0.14	0.74	0.07		0.14	1.63	1.18		0.01	0.01	0.05		0.21	0.02	2.89		0.22	0.02	2.97		0.01	0	0.15
0.28	0.14	0.12		0.61	0.25	1.27		0.04	0.01	0.02		0.95	0.02	0.02		1.56	4.09	0.06		0.03	0.07	0
2.26	0.17	0.62		9.8	0.24	3.41		0.07	0.01	0.03		0.79	0.55	1.08		2.16	2.81	1.08		0.06	0.17	0.06
5.55	0.11	0.06		7.12	0.38	0.06		0.08	0.01	0.01		8.97	0.01	1.97		9.02	8.32	5.98		0.42	0.05	0.09
1.69	0.06	0.59		7.94	0.61	1.17		0.06	0.01	0.01		3.37	0.01	0		5.77	0.07	0		0.05	0	0
1.17	0.16	0.11		10.13	0.16	3.73		0.07	0.01	0.04		0.29	0.36	0.69		3.2	0.36	3.42		0.01	0.01	0.06
0.43	0.05	0.2		13.46	0.08	4.15		0.1	0.01	0.04		0.04	0.02	1.82		3.92	10.49	1.84		0.01	0.14	0.04
1.53	0.16	0.47		1.64	0.16	2.31		0.04	0.01	0.02		0.74	0.87	8.92		0.74	1.15	9.84		0.05	0.01	0.28
0.56	0.05	0.06		13.38	0.55	0.15		0.16	0.01	0.01		1.39	2.45	1.17		9.66	2.55	1.94		0.03	0.03	0.03
1.41	0.06	0.04		3.52	0.34	0.18		0.1	0.01	0		0.01	1.31	0.48		1.52	1.6	6.07		0.01	0.05	0.11
0.01	0.38	0.17		0.14	1.14	1.92		0	0.01	0.03		0.14	0.32	1.74		0.14	4.66	1.83		0.01	0.03	0.03
2.11	0.27	0.36		6.34	0.97	1.1		0.05	0.01	0.01		0.25	2.43	0.47		0.25	5.54	2.29		0.01	0.11	0.06
0.01	0.17	0.33		0.23	3.15	0.76		0	0.01	0.02		0.01	0.12	1.88		3.02	4.4	8.87		0.01	0.21	0.16
6.19	0.03	0.08		9.46	0.03	0.08		0.08	0	0.01		0.02	0.73	0.79		0.16	3.72	1.47		0	0.02	0.11
1.03	0.05	0.97		13.39	0.17	2.44		0.11	0	0.03		0.01	2.12	2.81		0.34	9.65	2.89		0	0.06	0.08
2.84	0.05	0.37		5.84	0.05	1.36		0.06	0.01	0.02		0.08	2	0.73		0.08	2.1	5.16		0	0.06	0.19
0.01	0.08	0.46		0.01	0.08	1.31		0	0	0.02		0.57	0.01	0.93		4.62	0.01	1.11		0.02	0	0.03
0.04	0.24	0.47		4.25	0.26	0.47		0.28	0.01	0.09		2.86	0.03	0.95		11.39	0.03	2.75		0.04	0	0.06
2.55	0.07	1.48		8.23	0.07	2.16		0.08	0.01	0.03		0.02	0.16	0.01		0.4	1.63	0.01		0	0.01	0
1.08	0.13	0.2		10.98	0.15	2.19		0.13	0.01	0.03		0.5	0.02	0.01		1.36	0.02	0.1		0.02	0	0
0.59	0.05	0.13		3.81	0.6	0.24		0.04	0.01	0.01		0.15	0.01	2.66		0.27	0.21	2.7		0.01	0	0.07
4.02	0.08	0.26		7.32	0.26	0.62		0.08	0	0.06		4.59	0	0		10.21	4.3	0.04		0.09	0.04	0
0.98	0.59	0.14		12.26	3.38	0.14		0.13	0.01	0.01		0.28	0.01	0.46		7.37	0.04	3.54		0.02	0	0.11
1.09	0.28	0.2		1.2	0.28	1		0.03	0.05	0.02		0.04	0.01	1.29		0.04	1.76	2.24		0	0.07	0.06
0.44	0.38	0.07		1.22	2.17	0.07		0.03	0.01	0.01		1.24	0	0.04		12.09	0	0.05		0.04	0	0
1.8	0.4	0.68		1.8	1.02	0.68		0.08	0.01	0.04		0.01	1.79	0.05		3.08	1.92	2.06		0.01	0.05	0.06
0.02	0.05	0.04		0.06	2.19	0.4		0	0.01	0.04		0.02	0.13	3.95		7.36	0.81	4.26		0.02	0.01	0.13
0.03	0.08	0.04		0.4	0.85	1.37		0	0.01	0.04		1.11	0	3.3		10.16	0.74	3.36		0.05	0.02	0.13
0.82	0.05	0.09		2.61	0.05	0.34		0.06	0	0.01		0.03	0	0		4.13	6.26	0.08		0.01	0.11	0
1.31	0.08	0.14		8.55	0.08	0.2		0.11	0.01	0.02		0.18	13.09	1.71		5.29	18.91	1.8		0.02	0.18	0.07
0.97	0.09	0.76		14.74	0.09	0.87		0.18	0	0.02		0.05	0.01	0.07		0.26	0.21	0.07		0.01	0	0
3.04	0	0.02		4.17	0	0.02		0.06	0	0		0.01	1.75	0.45		0.01	8.34	1.55		0	0.14	0.07
0.91	0.06	0.02		1.72	0.06	0.02		0.02	0.01	0		0.02	0.01	0.02		0.81	0.01	5.17		0	0	0.24
1.19	0.04	0.21		9.22	1.28	0.26		0.13	0.01	0.01		0.45	0.7	1.22		0.48	0.72	1.28		0.02	0.02	0.06
0.43	0.01	0.36		3.29	0.01	0.36		0.05	0	0.02		0.18	0.39	0.88		4.18	1.88	1.79		0.07	0.03	0.08
2.19	0.06	0.01		2.8	0.06	0.07		0.05	0.01	0		0	1.1	1.66		0.55	1.23	4.15		0	0.02	0.19
1.48	0.31	0.03		1.92	0.37	1.07		0.03	0.02	0.05		1.52	0.2	0.36		19.32	0.22	0.89		0.07	0	0.04
3.26	0.97	0.03		4.54	3.47	0.07		0.08	0.02	0		0.02	0.01	1.47		1.76	9.95	1.54		0.01	0.16	0.07
2.1	0.18	0.55		3.15	1.63	0.57		0.12	0.02	0.03		0.05	0.03	0.02		0.95	0.03	0.08		0.01	0	0
2.57	0.24	0.06		2.58	4.2	0.08		0.08	0.02	0.01		0.02	1.93	2.67		0.04	2.03	2.67		0	0.03	0.17
1.12	0.06	0.25		2.41	0.07	1.19		0.06	0.01	0.05		0.02	0.01	0.03		0.02	1.18	0.03		0	0.06	0
2.15	0.3	0.72		2.15	1.33	0.77		0.14	0.01	0.04		0.03	0.01	11.03		0.49	0.4	105.7		0	0.01	0.44
1.1	0.18	0.04		2.02	0.35	0.13		0.06	0	0.01		0.4	0	0.01		0.56	0.02	0.01		0.01	0	0
0.01	0.39	0.07		0.05	0.39	0.07		0	0.02	0.01		0.05	0.6	1.58		0.22	0.62	1.81		0.01	0.01	0.07
1.59	0.06	0.42		5.86	0.06	0.63		0.15	0	0.04		0.05	2.27	9.46		1.43	5.77	27.44		0.03	0.13	0.09
2.51	0.28	0.67		2.96	0.28	0.76		0.08	0.05	0.07		1.55	3.36	6.6		10.61	3.45	7.93		0.04	0.08	0.12
1.51	0.1	0.4		3.51	0.1	1.41		0.13	0.01	0.01		0.03	0.01	6.24		3.66	0.07	51.27		0.03	0	0.16
2.17	0.01	0.08		2.84	0.03	0.13		0.07	0	0.01		0.92	2.85	7.51		15.72	2.93	12.68		0.05	0.11	0.04
2.04	0.43	0.63		2.16	2.59	6.25		0.07	0.03	0.02		0.6	0.03	8.97		1.36	0.11	11.97		0.02	0	0.08
0.1	0.02	0.28		0.1	0.02	2.12		0	0	0.01		0.01	2.38	3.07		0.01	2.58	10.74		0	0.1	0.03
0	0.54	0.19		0	0.85	0.19		0	0.02	0.03		0.03	0.08	1.54		0.03	0.65	3.44		0	0.03	0.03
0.47	0.24	0.03		0.56	0.24	0.03		0.02	0.04	0		1.91	0.07	0.01		6.28	0.43	0.44		0.02	0.02	0
1.82	0.05	0.14		1.96	0.3	1.52		0.09	0	0.01		3.59	0.22	22.13		8.05	0.43	22.24		0.04	0.02	0.24
0.59	0.04	1.02		1.09	0.04	4.37		0.05	0	0.02		0.01	3.1	11.77		0.13	3.1	23.39		0	0.19	0.07
0.26	0.77	0.17		1.26	2.92	2.06		0	0.02	0.02		1.74	0.02	4.94		11.11	1.47	5.22		0.04	0	0.03
0.15	0.04	0.51		2.86	0.25	1.87		0.01	0.01	0.02		1.59	3.52	0.01		10.62	6.11	70.52		0.04	0.02	0.22
0.87	0.02	1.34		1.27	0.04	10.39		0.08	0	0.04		0.68	0.01	6.02		2.99	0.22	18.46		0.01	0	0.06
0.63	0.05	0.5		6.86	0.05	1.01		0.02	0	0.02		0.03	0.16	9.08		1.21	1.57	47.88		0.01	0.01	0.25
0.15	0.01	0.09		1.35	0.02	0.09		0	0	0.01		0.02	0	10.03		2.73	0.59	22.36		0.11	0	0.07
0.28	0.16	0.1		2.07	2.7	1.08		0.01	0.01	0.01		0	0.03	0.03		0	11.24	0.74		0	0.09	0
0.03	0.15	0.27		4.48	0.17	2.1		0.02	0.02	0.01		0.01	3.08	2.46		0.1	16.04	2.46		0	0.08	0.11
0.1	0.18	0.39		1.62	0.21	2.48		0.05	0.01	0.03		0.75	0.37	0.01		5.94	5	0.02		0.02	0.02	0
0.08	0.26	1.07		0.14	1.55	1.87		0.01	0.01	0.03		0.03	0	0.01		3.68	0.02	17.32		0.04	0	0.29
1.31	0.55	0.59		4.31	0.6	6.75		0.02	0.01	0.02		0.27	0.24	0.93		1.35	0.32	32.61		0.02	0.02	0.27
0.28	0.08	4.82		3.25	1.91	10.7		0.01	0.01	0.03		1.39	8.05	1.22		6.19	16.56	7.03		0.1	0.06	0.03
0.13	0.03	0.76		2.55	0.05	6.67		0.01	0	0.07		0.07	22.46	2.29		0.25	27.62	10.09		0.01	0.09	0.04
0.15	0.08	2.28		0.89	0.08	9.58		0	0.01	0.03		0.13	0.95	0		2.23	6.41	0		0.09	0.02	0
0.21	0.05	2.42		2.3	0.05	3.53		0.01	0.01	0.13		1.68	0.57	4.87		5.61	14.01	20.14		0.02	0.05	0.34
0.23	0.23	0.25		3.48	1.58	1.38		0.01	0.02	0.02		0.01	0.36	0.01		1.53	14.14	0.04		0.01	0.05	0
0.21	1.41	0.9		2.81	1.86	10.3		0.01	0.02	0.03		0.03	0.46	0.86		0.03	2.65	0.86		0	0.03	0.03
0.59	0.06	0.38		1.24	0.06	3.61		0.03	0.01	0.01		0.01	1.51	5.14		0.37	29.27	12.51		0	0.1	0.06
0.27	0.43	0.19		2.15	3.5	3.06		0.01	0.02	0.01		1.26	0	0.02		1.26	0.03	0.02		0.09	0	0
0.14	0.28	1.6		2.17	4.13	6.84		0.01	0.02	0.03		0.03	1.06	0.01		0.17	4.5	0.04		0.01	0.04	0
0.22	0.46	2.55		1.99	0.74	12.15		0.01	0.01	0.06		0.01	1.19	12.71		0.03	9.51	20.32		0	0.22	0.24
0.96	0.42	0.4		2.12	0.48	3.33		0.04	0.01	0.04		0.01	21	1.81		0.11	35.41	17.28		0	0.12	0.1
0.25	0.6	1.4		1.39	2.46	3.94		0	0.01	0.03		0.04	0.04	0		2.06	1.82	0.02		0.04	0.01	0
0.07	0.15	0.39		2.44	2.6	4.38		0.03	0.01	0.02		1.14	6.75	0.92		1.24	9.69	1.68		0.02	0.17	0.04
0.37	0.05	1.53		2.93	0.17	4.96		0.03	0.01	0.01		0.01	0.64	12.66		0.21	13.95	15.59		0.01	0.05	0.1
0.35	0.18	0.26		5.79	2.69	3.19		0.02	0.01	0.01		0.74	12.4	0.42		3.72	34.45	0.52		0.04	0.13	0.01
0.22	0.33	0.18		2.19	0.96	1.01		0.01	0.01	0.01		0.06	1.04	0.47		4.01	10.01	17.1		0.07	0.18	0.16
0.4	0.33	0.32		6.25	0.33	3.74		0.02	0.06	0.01		4.02	2.1	0		14.89	14.08	0.15		0.06	0.07	0
0.02	0.4	0.1		0.07	0.76	0.1		0	0.01	0.01		0.4	1.11	9.97		3.98	19.7	9.97		0.04	0.06	0.46
0.15	0.03	0.92		1.59	0.03	8.15		0.01	0.01	0.05		0.62	0.59	5.2		2.27	2.28	36.67		0.03	0.02	0.26
0.14	0.05	0.11		2.27	0.05	2.15		0.01	0.01	0.05		0.01	10.67	3.45		0.03	16.19	13.44		0	0.17	0.61
0.29	0.47	1.34		2	1.95	2.34		0.02	0.01	0.05		0.01	3.17	0.02		5.05	7.93	0.02		0.02	0.13	0
0.04	0.03	0.07		1.06	0.07	0.13		0.03	0	0		1.69	1.71	7.54		2.11	15.13	30.08		0.02	0.05	0.24
0.01	0.09	1.47		0.24	1.03	5.04		0	0.01	0.04		0	4.7	5.13		3.91	7.12	8.43		0.02	0.13	0.08
1.23	0.23	0.29		13.57	1.62	5.96		0.04	0.02	0.05		1.41	0	0.02		1.6	0.34	0.02		0.04	0	0
0.29	0.31	3.29		3.77	3.21	8.67		0.01	0.02	0.03		0.07	4.47	7.26		0.16	4.92	7.84		0	0.02	0.29
1.54	0.05	0.01		18.05	0.05	0.01		0.06	0.01	0		0.3	1.63	0.96		0.91	1.85	3.26		0.02	0.03	0.05
0.29	0.03	2.39		2.48	0.05	4.32		0.01	0	0.03		0.08	4.47	27.4		0.4	12.32	29.53		0.01	0.33	0.42
0.75	0.33	0.04		2.39	0.76	0.06		0.01	0.01	0		0.25	0.01	8.4		5.17	3.84	14.2		0.04	0.04	0.26
0.39	0.51	0.75		7.46	0.56	3.59		0.02	0.02	0.02		1.24	0.31	2.42		12.71	3.02	2.42		0.05	0.03	0.15
0.25	0.27	0.12		1.85	1.5	0.28		0.01	0.01	0		0.01	1.02	0.01		0.1	8.17	0.01		0	0.03	0
0.44	0.15	0.22		3.43	0.19	0.96		0.02	0.01	0.01		0.05	1	0		0.51	4.32	0		0.02	0.02	0
1.35	0.38	1.17		5.96	0.38	2.65		0.04	0.02	0.02		0.5	2.55	0.96		8.13	5.01	4.7		0.03	0.02	0.1
0.32	0.27	3.04		7.2	0.32	10.12		0.02	0.03	0.04		8.92	0	7.51		12.08	0	9.88		0.05	0	0.45
0.05	0.35	0.17		0.6	1.22	1.05		0.04	0.01	0.01		0.01	0.02	0.34		0.03	1	2.09		0	0	0.13
0.61	0.15	0.1		2.97	0.7	11.41		0.02	0.01	0.05		0.64	0.01	0.14		2.57	0.6	3.65		0.02	0	0.01
0.14	0.11	1.08		7.09	0.12	1.08		0.02	0	0.19		0.26	0.02	0.04		0.95	6.61	2.25		0.03	0.06	0.01
0.03	0.02	0.04		0.43	0.08	0.04		0.01	0	0		0.33	3.52	0.09		11.38	24.39	6.35		0.05	0.08	0.02
1.08	0.24	0.1		4.02	0.4	0.81		0.01	0.01	0.01		0.05	0.01	0.01		0.68	18.92	0.92		0.02	0.06	0
0.2	0.07	0.07		4.13	0.07	0.07		0.01	0.01	0.01		2.51	0.05	0.02		2.54	0.88	4.82		0.07	0	0.02
0.05	0.12	1.76		7.03	0.12	1.79		0.02	0.01	0.08		2.82	1.94	0.01		2.83	2.3	0.22		0.06	0.01	0
0.54	0	3.58		9.37	0	9.99		0.03	0	0.04		1.25	0.36	1.55		1.25	0.36	5.7		0.06	0.02	0.04
0.77	0.96	1.16		4.25	1.13	1.16		0.03	0.03	0.21		0.01	0	2.43		0.09	0.14	11.78		0	0	0.04
0.33	0.28	0.04		3.8	0.45	0.04		0.01	0.01	0.01		0	0.01	0.01		0	2.26	1.9		0	0.01	0.04
1.45	0.28	0.41		14.64	0.44	4.67		0.05	0.02	0.03		0.7	0.96	0.02		4.74	11.98	0.1		0.03	0.12	0
0.34	0.29	0.01		4.46	0.32	0.01		0.01	0.01	0		0.02	0	0.01		0.1	16.88	0.95		0	0.06	0
0.09	1.2	1.69		0.17	2.02	2.1		0	0.02	0.03		1.19	0.01	0.01		1.2	0.11	0.44		0.06	0	0
0.09	0.48	0.52		1.65	0.92	3.07		0.01	0.04	0.01		0.52	0	0		1.11	13.8	1.52		0.02	0.05	0
0.12	0.15	0.12		0.32	1.15	0.12		0.01	0.01	0.02		0.42	0.02	0.03		5.48	24.12	0.62		0.03	0.08	0
0.19	0.19	1.28		0.35	0.81	1.28		0.02	0.01	0.23		1.8	1.44	0.02		9.29	42.48	1.04		0.22	0.14	0
0.32	0.1	0.07		3.06	0.1	0.22		0.01	0.02	0.01		0.43	2.98	0		0.47	16.01	10.76		0.01	0.08	0.03
0.04	0.28	3.08		0.13	1.19	8.23		0	0.01	0.04		8.7	0.01	0.32		11.89	2.27	2.26		0.05	0.11	0.1
0.33	0.09	1.41		3.68	0.22	6.45		0.01	0.02	0.03		0.41	0.01	1.81		2.78	4.5	1.82		0.05	0.06	0.11
0.99	0.05	0.07		4.29	0.05	2.83		0.01	0.01	0.02		0.05	4.24	0.14		0.7	7.58	8.91		0	0.15	0.03
0.18	0.26	0.22		5.16	0.71	5.93		0.04	0.01	0.03		0.02	0.01	0.34		0.03	0.01	6.53		0	0	0.02
0.43	0.21	2.02		3	1.44	7.96		0.01	0.01	0.04		2.11	5.81	0		2.34	8.78	0.61		0.06	0.03	0
2.08	0.36	0.09		10.53	0.41	0.09		0.04	0.01	0.02		0.08	4.28	1.11		0.08	4.54	3.11		0.01	0.28	0.04
0.74	0.44	1.33		1.67	0.86	1.45		0.03	0.01	0.03		0.53	0.02	1.29		0.53	0.23	6.88		0.04	0.01	0.03
0.24	0.44	1.01		1.64	0.44	3.4		0.01	0.03	0.02		0.75	0.32	2.63		8.25	0.36	15.13		0.04	0.02	0.05
0.15	0.33	0.13		3.61	0.33	0.13		0.01	0.03	0.02		0.04	0.44	4.33		3.19	4.06	11.33		0.12	0.07	0.04
0.61	0.44	1.3		1.06	0.61	8.19		0.01	0.01	0.05		0.03	9.78	1.59		0.11	17.72	8.77		0.01	0.11	0.04
0.81	0.04	0.9		1.34	0.04	1.46		0.03	0	0.04		0.04	0	0.2		0.26	1.21	10.08		0.01	0.06	0.03
0.15	0.29	0.69		2.64	0.68	1.04		0.01	0.02	0.02		1.51	12.46	0.2		1.74	21.23	1.03		0.07	0.12	0.02
0.03	0.82	0.06		2.84	1.96	0.19		0.01	0.02	0.01		0.15	0.01	0.08		0.39	0.15	0.32		0.01	0	0
0.06	0.1	0.16		0.13	1.05	1.54		0	0.01	0.02		0	0.58	0.01		6.41	1.32	0.08		0.03	0.03	0
1.15	0.34	0.13		3.13	0.95	0.13		0.01	0.02	0.02		0	0	8.28		0.16	0.05	10.89		0	0	0.07
0.06	0.11	0.4		3.56	0.65	1.07		0.01	0.01	0.02		0.74	0.27	2.18		8.91	17.12	2.77		0.04	0.3	0.08
0.05	0.01	0.47		0.41	0.01	2.01		0.01	0	0.01		0.95	3.98	3.19		10.43	7.18	3.76		0.05	0.2	0.05
0.08	0.47	0.14		0.11	0.92	0.26		0	0.02	0		1.16	4.41	0.11		2.86	4.41	0.73		0.09	0.18	0.01
0.55	0.23	1.82		2.59	0.23	3.21		0.01	0.01	0.02		0	1.71	3.68		9.18	24.12	11.77		0.09	0.09	0.04
0.19	0.04	0.05		1.65	0.57	0.25		0.01	0.01	0.01		0.21	0.01	0.38		1.99	0.08	4.3		0.03	0	0.16
0.22	0.2	1		0.64	0.92	4.49		0.01	0.01	0.04		0	1.18	0.53		2.17	36.78	5.91		0.13	0.15	0.05
0.19	0.03	0.78		1.62	0.67	1.07		0.01	0.01	0.04		0.01	2.38	0.02		0.08	16.11	1.2		0	0.24	0
0.16	0.13	0.4		4.19	0.18	2.16		0.01	0.01	0.02		0.49	2.7	0		0.65	2.71	0.6		0.01	0.13	0
0.37	0.02	0.23		2.73	0.39	2.04		0.01	0.01	0.02		2	5.45	0.01		3.68	5.45	0.06		0.07	0.2	0
0.54	0.22	0.12		9.45	0.56	2.51		0.03	0.01	0.02		0.39	16.82	0		4.78	18.27	0.55		0.04	0.14	0
0.14	0.2	0.13		1.5	0.43	0.13		0	0.01	0.01		0.44	0.01	0.01		0.64	0.01	1.16		0.01	0	0
0.7	0.14	0.03		1.17	0.18	0.03		0.03	0.01	0		2.41	3.07	1.74		2.55	4.84	1.81		0.12	0.15	0.03
1.91	0.72	0.67		8.95	0.81	3.29		0.04	0.05	0.04		0.03	0.56	0.02		0.08	8	2.82		0	0.22	0.1
0.31	0.04	0.1		10.38	1.36	3.52		0.03	0.03	0.1		0.95	6.71	2.46		3.3	26.65	2.88		0.03	0.15	0.02
0.5	0.42	0.28		6.05	0.7	0.28		0.03	0.01	0.05		0.01	0.11	0.05		0.19	0.11	4.67		0	0.01	0.01
0.5	0.2	2.25		2.12	0.69	2.89		0.03	0.01	0.05		1.52	12.23	0.14		6.1	21.73	0.15		0.03	0.16	0
0.34	0.07	0.08		4.37	0.07	0.83		0.03	0.01	0.01		1.76	0.01	2.52		3.77	0.05	8.52		0.05	0	0.03
0.19	0.03	1.17		2.36	0.15	1.33		0.01	0	0.02		0.96	3.74	0.09		1.11	11.34	17.51		0.01	0.12	0.06
0.23	0.19	0.16		2.6	0.69	1.2		0.01	0.02	0.02		0.02	5.22	0.84		0.02	6.63	15.31		0	0.26	0.05
0.44	0.33	0.14		2.63	0.81	0.27		0.04	0.02	0		0.04	0	0.04		0.13	0.36	0.92		0	0	0
0.51	0.19	0.07		3.96	0.2	0.24		0.02	0.01	0.01		0.11	11.93	0.01		6.3	21.29	2.79		0.04	0.16	0.01
0.54	0.21	0.95		0.69	0.43	1.69		0.02	0.02	0.04		0.41	0.29	0.01		2.87	2.52	0.51		0.01	0.06	0
0.64	0.46	0.02		4.38	0.52	0.12		0.01	0.01	0.01		1.41	0.68	2.13		1.56	0.68	2.67		0.05	0.03	0.01
0.08	0.59	0.03		1.67	0.64	4.11		0.04	0.02	0.1		1.68	0.28	0.02		7.81	0.8	0.73		0.04	0.04	0.02
1	0.07	1.21		1.46	0.14	1.26		0.07	0	0.06		5.62	0	0.02		7.72	8.96	0.78		0.07	0.05	0
1.6	0.06	0.77		2.12	0.27	2.51		0.01	0.01	0.06		0.03	16.76	0.01		2.19	17.98	0.24		0.05	0.44	0.01
0.99	0.07	0.58		4.27	0.51	2.24		0.03	0.02	0.08		0.01	0.37	2.09		0.01	5.61	6.8		0	0.03	0.1
0.91	0.2	0.64		2.09	0.23	0.69		0.04	0.01	0.02		1.71	2.59	3.58		1.84	8.79	4.78		0.11	0.05	0.02
0.25	0.04	0.05		2.54	0.09	0.14		0.02	0	0.01		0.01	2.72	0.01		0.01	2.96	14.71		0	0.14	0.05
0.18	0.08	0.09		3.83	0.17	0.09		0.01	0.01	0.02		0.01	0.01	0.11		0.01	0.04	4.86		0	0	0.02
0.54	0.31	0.86		6.45	0.38	0.86		0.02	0.01	0.04		0.39	2.89	0.16		4.16	3.11	12.05		0.03	0.03	0.04
0.01	0.04	0.22		0.06	0.63	0.22		0	0.03	0.02		4.55	0.01	0.03		6.51	0.01	2.14		0.05	0	0.01
1.15	0.03	0.98		5.86	0.07	1.37		0.02	0	0.06		0.09	3.77	0.01		1.5	3.77	0.9		0.03	0.24	0
0.01	0.2	0.33		0.07	0.2	0.33		0	0.01	0.03		0.55	0.95	0		1.69	4.53	0.42		0.08	0.03	0
0.22	0.18	0.17		2.97	0.36	0.69		0.01	0.02	0.06		0.91	0.02	0.02		0.91	6.71	3.54		0.06	0.27	0.01
0.21	0.03			2.46	0.03			0.01	0			0.24	0.04	1.65		0.24	0.04	5.14		0.01	0	0.02
0.06	0.02			0.06	0.21			0	0.02			0.05	0.01	0.02		4.27	0.25	0.17		0.04	0	0
1.41	0.62			2.81	0.62			0.02	0.06			0.01	0.02	2.13		0.08	0.02	2.16		0	0	0.08
0.04	0.43			0.38	0.43			0	0.04			0	0.03	0.16		0.01	0.07	2.88		0	0	0.03
0.06	0.12			0.17	0.12			0	0.02			0.01	2.09	0.01		0.06	3.58	0.06		0	0.26	0
0.18	0.43			0.87	1.17			0.01	0.01			0.95	0	0		5.02	0.03	0.02		0.03	0	0
0.23	0.77			0.62	10.22			0.01	0.03			0.03	4.94	0.93		0.03	24.84	1.3		0	0.16	0.06
0.27	0.33			1.83	2.13			0.01	0.01			0.01	0.74	1.52		0.25	1.81	13.98		0	0.09	0.08
0.44	9.5			4.55	27.01			0.01	0.08			0.12	0.01	0		3.24	0.01	0.17		0.03	0	0
0.12	4.29			0.14	8.92			0.01	0.06			2.16	3.65	0.06		6.1	11.05	5.4		0.07	0.3	0.04
0.09	2.46			3.18	3.73			0.01	0.04			0.01	0	1.73		0.88	18.61	1.74		0.01	0.13	0.04
1.38	0.26			6.8	5.88			0.02	0.04			0.77	0.02	0.04		2.24	0.14	9.05		0.05	0	0.03
0.94	0.96			1.14	16.41			0.07	0.05			0.23	0.6	0.5		2.64	0.64	0.5		0.02	0.01	0.03
0.89	1.98			3.86	13.23			0.02	0.08			1.28	2.86	0.02		4.37	5.56	4.88		0.03	0.04	0.02
0.18	1.84			1.16	2.51			0.04	0.02			0.66	3.21	0.02		4.93	3.76	0.09		0.12	0.11	0
0.74	0.61			7.46	11.16			0.04	0.03			1.12	0.19	2.12		2.72	0.98	2.14		0.05	0.01	0.06
1.06	1.91			5.54	25.84			0.03	0.08			0.65	6.46	7.03		0.65	15.61	7.03		0.04	0.18	0.18
0.04	0.96			4.05	19.16			0.02	0.07			0.02	0.13	8.07		1.39	0.58	14.65		0.04	0.02	0.05
0.05	2.01			0.09	27.78			0.01	0.08			0.07	3.75	3.07		4.26	3.75	3.77		0.03	0.23	0.11
0.28	1.96			5.69	11.12			0.05	0.12			5.41	7.14	3.87		5.42	22.85	6.59		0.2	0.19	0.06
0.43	3.23			0.92	13.92			0.02	0.04			0.04	1.49	2.36		0.72	15.36	15.95		0.01	0.13	0.05
0.1	2.62			1.98	3.74			0.02	0.06			0.01	0.58	0.02		0.02	32.85	0.17		0	0.27	0
0.16	0.57			0.16	13.28			0.01	0.04			0.51	0.03	1.42		0.62	5.58	2.9		0.03	0.12	0.01
0.91	1.04			6.85	35.51			0.02	0.11			0.03	0.06	1.03		0.18	7.31	1.33		0	0.18	0.03
0.03	0.81			0.21	29.71			0.01	0.09			0.05	0.24	0.09		3.32	0.34	0.2		0.02	0.01	0
0.98	1.28			0.99	12.54			0.05	0.04			0.35	0.01	1.59		0.35	0.01	2.11		0.02	0	0.01
0.02	0.06			0.02	0.55			0	0.01			0.45	3.96	0.04		2.89	3.96	0.14		0.06	0.2	0
0.88	0.66			13.54	1.51			0.05	0.01			1.38	5.62	0.31		1.59	5.71	0.65		0.06	0.4	0.03
0.67	0.84			9.56	9.43			0.03	0.06			0.09	5.7	0.03		0.16	26.42	0.14		0	0.26	0
0.42	1.5			1.42	25.38			0.07	0.08			1	1.27	0.02		3.08	3.86	4.47		0.06	0.04	0.02
0.66	0.48			6.34	26.94			0.02	0.09			0.17	2.51	0.22		1.31	4.51	0.27		0.01	0.04	0.01
0.45	0.13			4.47	0.13			0.02	0.01			0.82	0.92	2.03		0.82	4.22	2.1		0.05	0.29	0.04
0.76	0.22			5.88	1.25			0.03	0.02			1.53	5.98	0.02		1.81	12.45	1.39		0.08	0.11	0.03
0.36	0.94			4.42	12.92			0.03	0.05			2.05	1.77	0.76		5.07	4.65	0.78		0.05	0.04	0.05
0.03	0.12			0.03	0.48			0	0.01			0.28	3.36	0.73		0.76	6.01	1.08		0.03	0.06	0.04
0.59	0.01			3.76	0.01			0.02	0			0.57	0.01	0.01		0.78	15.21	0.06		0.03	0.15	0
0.05	2.63			1.25	6.52			0.02	0.04			2.73	0	0.01		8.27	0	0.15		0.07	0	0
0.07	0.06			0.18	0.06			0.01	0.01			1.23	6	0.06		5.71	15.62	2.76		0.04	0.15	0.01
0.13	2.32			0.88	2.32			0.01	0.21			1.01	3.75	0.01		1.03	9.49	0.05		0.06	0.11	0
0.31	0.11			3.46	0.11			0.03	0.02			1.86	4.47	3.28		2.27	4.47	4.57		0.04	0.21	0.21
0.79	0.48			1.35	1.36			0.04	0.01			0	3.3	0.04		0.01	3.3	0.12		0	0.21	0
0.73	0.95			3.72	19.23			0.01	0.09			1.29	0.8	0.66		1.64	14.67	5.3		0.03	0.22	0.08
1.01	0.39			2.9	2.11			0.03	0.03			0.01	2.39	0.01		2.39	3.07	1.21		0.03	0.09	0.03
1.63	0.17			3.65	0.18			0.05	0.02			0.02	13.68	2.98		0.1	21	3.22		0	0.25	0.02
1.08	2.2			1.47	13.63			0.02	0.06			0.02	2.81	0.41		1.18	2.93	3.17		0.01	0.03	0.12
0.33	0.01			6.01	0.01			0.03	0			0	0	0.27		0	0.04	1.34		0	0	0.02
0.67	0.04			0.74	0.04			0.03	0.01			0.02	8.22	0.08		0.58	12.75	5.53		0.02	0.16	0.02
0.67	2.43			5.66	5.81			0.03	0.05			0.9	0.89	2.9		1.5	3.17	6.59		0.03	0.07	0.03
0.08	1.83			0.21	4.85			0	0.03			0.03	1.75	0		0.27	4.62	0.12		0.01	0.06	0
0.03	0.43			0.03	0.43			0	0.03			3.53	1.94	0.03		6.06	2.76	0.59		0.05	0.05	0
0.25	1.6			0.25	1.6			0.01	0.1			0.58	2.64	1.8		0.63	15.95	1.84		0.01	0.22	0.05
0.14	3.55			0.85	6.09			0.03	0.03			1.93	0.01	0.1		5.86	0.07	11.67		0.05	0	0.06
1.47	0.24			5.14	3.26			0.03	0.03			0.01	0	0.24		0.02	0	1.15		0	0	0.04
1.52	0.13			3.72	13.43			0.04	0.09			0.48	2.93	0.01		2.22	6.32	0.05		0.03	0.09	0
0.03	2			1.35	2			0.01	0.36			0.39	1.08	1.74		5.31	19.78	4.46		0.04	0.29	0.07
0.03	0.25			0.03	4.67			0	0.08			1.09	3.02	3.29		1.09	4.73	5.04		0.05	0.07	0.04
0.15	0.17			1.07	0.17			0.01	0.01			0	0.59	0.01		0.09	0.6	0.01		0	0.04	0
1.13	0.91			3.24	6.6			0.02	0.05			2.28	5.97	0.01		2.29	5.97	4.38		0.14	0.2	0.06
1.29	1.08			1.75	1.64			0.03	0.02			0.81	0	1.39		0.84	10.47	1.42		0.02	0.73	0.07
1.13	0.14			6.18	1.03			0.02	0.02			0.02	0.93	0		0.15	0.94	10.12		0	0.05	0.05
0.32	0.27			9.84	0.93			0.04	0.01			0	10.96	0.4		1.1	14.73	2.89		0.05	0.36	0.13
0.37	0.06			0.44	1.2			0.03	0.03			0.04	3.38	1.95		6.29	3.46	1.95		0.05	0.08	0.07
0.51	0.01			3.64	0.01			0.01	0			0.02	7.82	0.02		0.02	9.42	0.12		0	0.44	0
0.44	0.31			3.5	0.56			0.01	0.01			0	1.01	0.01		0.06	4.44	0.01		0	0.14	0
0.02	0.75			0.71	1.49			0.03	0.02			2.64	0.02	0		2.75	3.49	3.75		0.05	0.13	0.07
0.81	0.12			3.07	0.83			0.04	0.01			0.07	0	0		0.07	0	0.04		0	0	0
0.02	0.29			0.02	0.29			0	0.03			3.84	0.01	0		3.96	0.21	2.49		0.08	0.01	0.02
0.22	0.35			0.29	1.13			0.01	0.03			0.26	2.81	0.04		5.98	3.63	0.4		0.05	0.23	0.01
0.04	1.12			0.04	1.63			0	0.04			0.52	0.24	0.02		2.99	0.24	0.06		0.03	0.01	0
0.91	0.22			1.13	0.22			0.03	0.01			0.07	1.11	0.07		0.25	1.37	0.07		0.01	0.09	0
0.13	0.45			1.45	0.45			0.01	0.02			0.03	0.11	0.01		1.47	4.28	0.04		0.04	0.01	0
0.98	0.69			2.94	0.88			0.02	0.03			0.04	0.03	0.37		0.05	2.88	1.15		0	0.01	0.04
0.11	0.19			0.47	0.24			0.01	0.01			5.13	0.02	3		5.77	5.4	3.15		0.06	0.02	0.04
0.06	0.05			0.49	0.44			0.01	0.02			2.3	0.01	0.02		2.96	1.44	3.51		0.03	0	0.05
0.79	0.33			1.23	6.58			0.04	0.39			0.42	1.09	2.19		5.13	7.68	12.23		0.05	0.03	0.07
0.43	2.86			1.2	3.43			0.02	0.31			0	0.02	2.23		0.08	0.08	2.24		0	0	0.05
0.33				0.33				0.02				1.3	0.01	4.08		1.38	0.01	12.57		0.04	0	0.06
0.24				0.3				0.01				1.87	1.56	0.16		3.95	8.34	0.16		0.04	0.05	0.01
1.72				9.07				0.04				0.57	0.01	1.8		3.27	0.42	3.27		0.06	0	0.03
0.29				5.41				0.03				5.06	0.04	0		6.57	1.3	0.01		0.07	0	0
0.56				1.41				0.03				2.71	0.2	7.72		6.14	2.37	12.25		0.06	0.01	0.06
0.71				0.74				0.02				0.26	0.01	1.74		5.1	1.15	5.89		0.05	0.02	0.03
0.04				0.05				0				0.03	1.84	0.01		0.15	6.28	0.12		0	0.02	0
0.15				0.15				0.01				0.01	0.9	0.02		1.49	0.9	1.71		0.07	0.06	0.04
0.05				0.25				0				0.06	3.62	1.09		0.17	9.21	4.98		0	0.04	0.03
0.04				0.04				0				0.03	0.05	0		0.1	8.56	0.15		0	0.06	0.01
0.45				0.71				0.04				1.15	0.02	0.61		2.86	0.02	14.47		0.03	0	0.08
1.06				2.19				0.05				0.44	0.03	2.88		0.83	0.03	3.83		0.02	0	0.06
0.31				0.52				0.02				0.16	0.03	0.17		0.36	8	1.34		0.01	0.03	0.05
0.31				2.01				0.02				0.1	0.03	0.02		1.89	1.04	3.79		0.02	0.01	0.05
0.63				1.16				0.02				0.78	0	2.08		4.3	0.77	6.36		0.05	0	0.04
0.16				2.75				0.01				0	0.32	0		1.29	0.57	0.1		0.02	0.02	0
2.45				6.52				0.04				0.57	0.11	4.03		1.93	0.11	7.6		0.02	0.01	0.04
0.08				0.16				0.01				0.03	3.94	5.48		0.03	4.43	5.5		0	0.04	0.34
0.39				0.56				0.03				1.61	2.07	3.8		3.15	2.26	6.2		0.04	0.06	0.04
0.9				0.9				0.04				0.01	0.87	0.77		0.12	4.44	2.4		0	0.07	0.04
0.43				0.43				0.02				0.05	0.01	2.68		0.21	1.35	7.93		0	0	0.05
1.61				1.84				0.04				0.41	0.02	0.09		2.15	0.11	0.09		0.02	0	0.01
0.43				1.53				0.02				1.31	0	0.04		1.32	3.06	0.16		0.05	0.01	0
1.26				2.34				0.03				0.23	0.35	0.59		0.35	11.95	2.41		0.01	0.04	0.03
0.91				0.96				0.02				0.21	0.05	0.45		2.02	3.11	1.02		0.03	0.01	0.01
0.15				0.22				0.01				0.2	0.01	1.5		2.97	3.14	1.5		0.03	0.04	0.07
0.44				6.21				0.05				0.33	0.02	1.15		0.47	0.07	1.39		0.02	0	0.04
0.04				2.46				0.02				0.01	0.02	0		2.58	0.9	0		0.16	0	0
1.22				1.55				0.09				0.04	0.24	0.54		0.09	8.16	0.54		0.01	0.03	0.03
0.17				2.78				0.02				0.8	0.08	0		2.16	0.08	6.43		0.05	0	0.06
0.38				6.06				0.03				0	0.46	0		0.02	8.02	0.08		0	0.04	0
0.86				1.95				0.04				0.59	2.89	0		2.45	3.28	0.02		0.04	0.07	0
0.64				1.02				0.03				1.45	6.79	1.85		1.47	12.63	2.02		0.07	0.04	0.02
0.92				3.34				0.04				0.01	1.08	0.01		3.3	9.04	3.78		0.06	0.03	0.05
1.2				1.25				0.04				1.71	0.03	0.01		2.41	0.28	0.09		0.04	0.01	0.01
1.86				2.21				0.05				0.84	0.02	0.76		0.96	11.47	3.47		0.06	0.04	0.03
0.04				1.09				0.04				1.06	0.51	11.46		2.82	2.79	12.22		0.04	0.01	0.11
0.09				0.82				0				0.05	0.11	0.07		0.68	4.39	0.23		0.04	0.03	0.01
0.46				0.46				0.02				1.24	0.4	1.08		2.13	2.1	1.13		0.04	0.01	0.01
0.02				1.82				0.01				0.45	0.37	0.22		0.59	1.61	0.25		0.01	0.01	0.01
1.03				2.84				0.01				1.62	0.59	0		2.17	2.76	1.77		0.07	0.01	0.11
1.05				1.84				0.03				0.42	6.93	1.11		4.36	10.12	3.52		0.07	0.03	0.03
0.04				0.69				0.04				0.71	0.05	0.01		3.41	0.4	0.15		0.05	0	0
0.61				0.61				0.04				5.78	0.05	1.35		5.9	0.05	2.45		0.14	0.01	0.06
0.27				2.24				0.06				1.13	1.53	3.28		1.67	1.93	3.41		0.03	0.01	0.05
0.05				1.71				0.03				0	0.15	0.01		0.14	1.44	3.29		0	0	0.1
0.4				0.7				0.01				0.01	1.25	0.02		0.09	2.76	0.02		0	0.07	0
0.03				0.1				0				0.03	0.01	0.06		0.03	0.02	0.44		0	0	0
0.05				0.79				0.01				0.65	0.89	0.01		0.65	8.73	2.82		0.03	0.03	0.03
0.52				4.73				0.03				1.02	0.64	0.17		2.08	1.78	0.2		0.04	0.03	0.01
0.02				0.37				0				0.03	0.01	1.42		0.17	0.87	4.54		0.01	0	0.04
1.99				2.5				0.05				0.29	0.02	1.79		2.85	0.71	1.79		0.11	0	0.11
0.94				4.71				0.07				0.53	0.62	0.02		0.94	3.6	1.23		0.07	0.01	0.01
0.02				0.05				0				0.01	0.02	0.93		2.75	2.01	0.93		0.05	0.01	0.04
0.06				2.85				0.02				0.03	0.03	2.51		0.14	0.42	4.72		0	0.02	0.05
0.23				3.4				0.05				0	0.01	0.02		0.15	0.7	0.02		0	0	0
0.02				1.31				0.04				0	0.01	0		0.09	3.38	0.1		0	0.01	0
0.88				0.88				0.04				3.6	1.59	7.29		4.92	5.1	7.49		0.1	0.05	0.11
1.36				1.95				0.05				0.99	0.01	2.2		3.71	4.76	3.84		0.1	0.02	0.08
0.44				1.79				0.05				1.56	0.03	0.38		1.84	0.08	6.43		0.04	0	0.07
0.59				3.62				0.02				0.59	0.01	0.01		0.65	1.75	3.67		0.02	0.01	0.05
0.01				0.11				0				1.34	0.04	0.01		3.92	2.84	3.41		0.08	0.01	0.1
0.41				1.34				0.04				0	0.9	0.01		0.04	9.33	0.01		0	0.03	0
1				1.11				0.05				0.4	1.67	2.87		1.03	3.55	2.88		0.04	0.01	0.13
0.05				0.51				0.02				0.64	0.03	1.82		4.26	2.94	5.41		0.09	0.01	0.14
0.86				1.18				0.03				0.01	0.01	0.02		0.05	16.17	0.37		0	0.05	0.01
0.01				0.21				0				0	1.67	0.46		0.08	1.86	0.46		0	0.04	0.03
1.07				2.45				0.03				0.02	0.01	0.01		0.02	0.94	0.04		0	0	0
0.07				0.15				0.01				1.15	0.83	0.5		4.12	7.27	0.5		0.11	0.02	0.03
0.03				0.05				0				0.04	0	0.02		1.29	0.9	1.33		0.04	0	0.02
0.13				0.36				0.02				0.05	1.1	1.13		0.11	1.43	3.52		0.01	0.01	0.06
0.76				1.4				0.09				1.06	0.04	0.03		1.13	2.43	3.53		0.07	0.01	0.06
0.78				2.18				0.07				0.31	2.11	0.04		1.92	9.09	0.04		0.05	0.03	0
0.32				0.64				0				0.24	0.03	0.08		0.32	6.11	0.08		0.02	0.07	0.01
0.29				0.34				0.01				0.47	2.12	0.02		0.61	5.68	0.04		0.02	0.03	0
0.06				0.19				0.01				1.02	3.58	0.03		1.02	7.3	3.9		0.05	0.03	0.07
1.05				3.32				0.02				0.55	0.31	0.02		0.94	15.88	0.02		0.04	0.05	0
0.08				0.87				0.01				1.08	0.06	3.5		1.08	0.06	3.72		0.07	0.01	0.07
1.01				2.59				0.02				0	0.01	1.05		0.06	4.11	1.14		0	0.03	0.02
0.15				0.7				0				0.02	0.04	0.02		0.02	2.96	1		0	0.01	0.03
0.05				1.27				0.02				0.98	0.36	0.08		1.07	4.17	0.17		0.07	0.01	0.01
0.86				4.5				0.03				0.12	2.1	2		0.12	11.43	3.43		0	0.04	0.07
0.48				1.44				0.03				0.01	0.01	2.72		0.05	4.09	2.73		0	0.26	0.17
0.03				0.03				0				1.47	0.77	0		1.48	0.92	9.62		0.09	0.06	0.19
0.2				3.15				0.03				0.04	1.23	0.46		0.04	3.44	3.39		0	0.02	0.12
0.17				1.21				0.02				0	0.03	0.1		0	12.08	5.14		0	0.04	0.1
0.05				0.07				0				0.02	0.02	0.04		0.97	0.4	0.04		0.04	0	0
0.04				0.14				0				0.51	1.78	1.63		0.77	15.46	4.2		0.04	0.05	0.1
0.09				0.1				0				0.19	1.7	1.12		0.22	6.11	3.05		0.01	0.04	0.08
0.5				1.37				0.05				1.47	1.19	0.03		2.23	8.46	0.03		0.1	0.03	0
1.02				3.79				0.06				0.74	0.76	0.67		0.92	2.34	0.92		0.06	0.06	0.03
1.51				2.79				0.02				4.25	0.02	0.03		4.26	0.57	3.73		0.26	0	0.11
0.2				0.74				0.02				0.12	0.04	0.21		0.37	1.11	2.11		0.02	0.05	0.08
0.82				0.92				0.04				0.06	0	2.12		9.74	0.03	2.16		0.03	0	0.08
0.49				2.75				0.02				0.05	0.6	1.85		0.4	0.95	2.09		0	0.06	0.1
0.34				2.54				0.02				0	0.05	0.01		0.05	3.67	0.01		0	0.23	0
0.24				0.43				0.02				2.63	0.1	0.26		16.19	0.1	2.06		0.05	0.01	0.01
1.05				3.68				0.03				0.16	0.01	0.13		2.4	0.81	1.59		0.01	0	0.01
0.03				0.22				0.01				0.46	1.39	0.19		4.11	5.93	1.67		0.01	0.03	0.01
0.04				0.16				0.01				0.01	1.9	0.2		0.75	5.69	1.75		0	0.07	0.01
0.66				3.07				0.03				0.02	0.06	0.18		5.57	1.63	1.65		0.02	0.01	0.01
0.33				0.39				0.02				0.37	0.04	0.52		7.38	0.04	1.98		0.02	0	0.01
1.8				4.4				0.04				8.97	0	0.38		16.83	0	2.28		0.1	0	0.01
1.44				3.1				0.03				0.68	0.02	0.27		30.27	1.44	2.56		0.25	0.01	0.01
0.51				1.11				0.03				4.51	0.04	0.31		28.98	12.87	1.38		0.1	0.05	0.01
0.11				0.2				0				1.78	0.03	0.24		11.75	1.21	2.07		0.11	0.01	0.01
0.84				0.84				0.04				8.6	0.19	0.08		28.16	4.46	1.81		0.12	0.02	0.01
0.63				3.91				0.04				1.68	0.05	0.17		10.49	0.05	1.11		0.15	0	0.02
0.91				1.42				0.09				6.61	0.25	0.11		44.88	0.62	2.16		0.15	0.01	0.01
0.12				0.71				0.01				4.55	0.02	0.24		4.6	8.05	1.91		0.15	0.03	0.01
0.01				0.01				0				5.11	0.19	0.2		16.51	5.55	2.63		0.05	0.02	0.01
0.22				0.78				0.02				0.04	2.07	0.17		1.08	2.88	2.76		0	0.03	0.01
0.41				2.07				0.02				4.84	0.07	0.27		6.54	0.07	2.97		0.13	0.01	0.02
0.72				3.68				0.04				0.01	1.89	0.13		0.1	4.65	0.17		0	0.02	0.01
0.01				0.2				0				0.03	0.03	0.65		0.03	0.4	4		0	0	0.01
0.18				1.24				0.01				0.01	5.19	0.22		8.49	5.93	1.93		0.03	0.03	0.01
0.35				1.69				0.06				0.03	0.28	0.21		0.1	6.94	2.99		0	0.02	0.01
1.98				2.78				0.04				5.82	0.01	0.15		24.99	3.09	2.35		0.08	0.1	0.01
0.4				0.61				0.02				1.7	0.03	0.66		7.44	0.04	2.94		0.02	0	0.01
0.92				2.98				0.03				0.01	5.45	0.18		1.19	6.01	2.71		0	0.06	0.01
0.03				0.05				0				0.01	0.01	0.29		0.62	3.22	1.63		0	0.02	0.01
0.58				0.89				0.04				0.01	0.03	0.26		0.13	0.03	1.33		0	0.01	0.01
0.09				3.83				0.06				0.01	0.01	0.1		12.09	0.08	0.91		0.04	0	0.01
0.23				0.4				0.01				1.93	0.07	0.1		2.67	0.07	1.85		0.01	0.01	0.01
0.97				2.39				0.03				0.37	2.05	0.32		5.4	2.05	0.57		0.08	0.19	0.01
0.35				0.95				0.02				0	0.17	0.44		0.71	0.19	3.63		0	0.01	0.01
1.33				4.45				0.05				0.04	0.11	0.25		0.04	0.11	1.63		0	0.02	0.01
1.27				2.02				0.02				0.01	0	1.07		0.06	7.32	3.71		0	0.11	0.01
1.01				1.13				0.03				0.03	0.09	0.01		10.39	0.17	0.08		0.06	0.02	0
0.59				2.17				0.03				0.02	0.02	0.34		0.02	0.05	1.68		0	0	0.01
0.13				0.64				0.01				5.81	1.57	0.06		20.58	4.11	1.7		0.07	0.03	0.01
0.32				0.68				0.02				3.61	0.01	0.39		27.44	1.34	4.19		0.18	0.01	0.01
0.75				3.88				0.04				3.78	0.31	0.17		4.09	0.41	1.7		0.1	0.02	0.01
1.16				2.91				0.03				8.1	0.02	0.11		9.63	0.03	2.63		0.04	0	0.01
0.39				2.24				0.03				1.44	0.22	0.42		1.48	4.7	2.01		0.04	0.02	0.01
1.58				3.74				0.05				3.41	0.35	0.11		3.82	3.86	2		0.08	0.09	0.01
0.01				0.36				0				4.24	1.75	0.07		6.78	15.97	0.5		0.05	0.06	0.02
0.32				0.7				0.02				0.02	0.11	0.09		6.75	0.53	1.2		0.13	0.01	0.01
0.3				1.05				0.02				4.07	0.07	0.06		4.12	0.44	0.11		0.08	0	0.01
0.69				0.94				0.03				0.02	0.04	0.35		0.3	2.31	1.13		0.01	0.03	0.02
0.19				0.94				0.01				6.11	0.02	0.34		23.54	0.02	0.37		0.09	0	0.01
0.55				1.49				0.02				10.69	0.02	0.74		10.72	0.04	2.59		0.37	0	0.01
0.63				4.51				0.07				0.01	1.1	0.44		0.01	1.12	2.84		0	0.04	0.01
0.82				0.82				0.05				2.22	0.17	0.57		2.24	3.49	2.75		0.08	0.08	0.01
0.79				3.28				0.05				10.96	0.06	0.19		24.4	0.06	2.9		0.09	0	0.01
0.03				0.13				0.01				0.01	0.06	0.22		9.45	0.51	0.5		0.1	0	0.01
0.17				2.35				0.04				2.92	0.03	0.36		15.15	2.33	4.52		0.27	0.11	0.01
0.55				1.18				0.03				0.02	0.19	0.41		0.02	0.19	2.17		0	0.01	0.01
0.27				0.41				0.01				0.68	0.01	0.25		0.68	5.73	1.36		0.04	0.03	0.02
0.08				2.43				0.04				0.22	0.05	0.61		0.22	0.46	4.03		0.01	0	0.01
0.63				1.21				0.02				3.48	0	0.19		15.72	2.69	1.29		0.06	0.05	0.01
0.73				1.58				0.03				4.51	0.72	0.19		4.51	1.93	2.38		0.21	0.01	0.01
0.15				0.18				0.01				32.88	0.02	0.17		43.7	4.09	0.31		0.18	0.03	0.01
0.25				0.27				0.01				0.02	3.03	0.11		0.07	5.2	0.46		0	0.02	0.02
0.59				1.65				0.03				0.02	1.63	0.18		0.02	2.65	3.32		0	0.02	0.01
0.38				1.67				0.03				0	0.02	0.22		6.96	0.25	1.74		0.15	0	0.01
0.6				1.69				0.04				0.01	1.15	0.05		0.08	1.15	0.05		0	0.04	0
0.41				0.44				0.03				11.13	0.1	0.03		34.78	1.54	0.03		0.18	0.03	0
0.08				0.39				0.01				0.02	0.03	0.16		0.02	0.05	2.22		0	0	0.01
0.31				2.51				0.05				0	0.08	0.3		0.04	13.68	2.2		0	0.06	0.02
0.06				0.59				0.02				0.03	1.05	0.24		1.51	5.49	1.92		0.02	0.02	0.01
0.02				0.92				0.03				5.44	0.01	0.22		29.3	0.04	2.64		0.15	0	0.02
0.12				0.53				0.01				0	0	0.1		0.07	0.04	0.84		0	0	0.01
0.22				0.97				0.02				0.01	0.02	0.17		8.98	3.42	1.95		0.22	0.02	0.01
0.01				0.42				0.01				0.93	0.04	0.05		24.17	0.04	2.87		0.13	0	0.01
0.63				0.63				0.04				4.96	3.06	0.18		15.02	4.04	0.47		0.24	0.05	0.01
0.08				0.13				0				0.02	0.02	0.37		0.02	2.34	0.64		0	0.04	0.02
0.03				0.12				0				0.02	0.13	0.06		12.68	0.89	2.58		0.19	0.01	0.01
1.09				1.41				0.06				0	0.01	0.36		5.82	0.07	3.73		0.2	0	0.01
0.04				1.12				0.03				7.52	0.18	0.01		21.77	7.63	0.46		0.16	0.05	0.01
1.1				1.25				0.03				1.07	2.04	0.1		1.37	2.07	0.89		0.01	0.1	0
0.27				0.46				0.01				1.86	0	0.4		1.96	0.02	2.42		0.06	0	0.01
0.02				0.22				0.01				0.64	3.03	0.05		8.22	3.07	0.26		0.16	0.16	0
2.37				2.53				0.06				0	0	0.12		1.14	0	2.26		0.05	0	0.01
0.07				1.07				0.02				0.84	0.14	0.24		10.61	0.31	1.5		0.07	0.01	0
0.17				0.43				0.01				4.05	1.57	0.15		4.05	1.59	1.62		0.13	0.05	0.02
0.28				1.75				0.08				0.03	1.93	0.1		6.18	3.28	1.8		0.05	0.07	0.01
0.27				1.45				0.04				0.27	0.33	0.03		5.58	0.33	0.15		0.04	0.06	0.01
0.28				0.31				0.01				0.01	0.03	0.33		3.76	0.15	3.1		0.08	0.01	0.01
0.91				2.7				0.1				0.07	0.07	0.01		20.76	0.41	0.04		0.18	0.01	0
0.79				1.22				0.04				0.53	0.02	0.41		5.18	6.15	0.43		0.04	0.03	0.03
0.92				1.73				0.05				0.03	0.03	0.18		0.03	0.07	2.63		0	0	0.01
0.61				0.62				0.02				0.01	0.61	0.28		5.69	2.97	4.67		0.3	0.03	0.02
0.8				1.13				0.03				2.11	0.04	0.13		7.54	0.04	0.81		0.25	0	0.01
0.03				0.09				0				1.88	0.02	1.43		2.4	3.38	5.25		0.05	0.24	0.02
0.1				0.11				0				1.7	0.03	0.03		16.12	0.03	0.17		0.16	0.01	0
0.18				0.31				0.01				2.24	0.13	0.01		2.24	0.13	0.03		0.06	0.04	0
0.03				0.14				0.01				27.67	0.12	0.15		29.26	4.19	0.38		0.55	0.02	0.01
0.85				1.66				0.05				2.48	2.92	0.1		2.48	6.36	0.1		0.12	0.03	0
0.43				1.2				0.04				4.05	0.92	0.14		22.36	4.45	0.14		0.24	0.02	0.01
0.15				0.76				0.02				0.01	2.07	0.27		0.01	2.07	4.55		0	0.13	0.02
0.93				1.08				0.04				0	0.88	0		0.05	0.88	0		0	0.17	0
0.97				1.18				0.05				9.76	0.27	0.07		9.93	0.27	0.81		0.14	0.01	0.01
0.41				2.6				0.12				0.02	0.01	0.1		0.02	3.6	0.11		0	0.03	0.01
0.08				0.08				0				1.73	0.33	0.78		1.73	0.33	3.46		0.11	0.01	0.01
0.01				0.01				0				0.08	0.47	0.08		0.09	0.47	0.2		0.01	0.02	0
0.35				1.6				0.1				1.42	0.32	0.21		17.77	6.47	0.54		0.45	0.04	0.01
0.66				0.66				0.04				0	1.51	0.02		0	4.54	0.14		0	0.02	0.01
0.01				0.01				0				1.96	0.02	0.07		15.66	4.62	0.22		0.24	0.06	0.01
2.7				10.32				0.03				0.01	0.02	0.21		0.12	0.02	0.38		0	0	0.01
1.85				6.89				0.02				0.03	3.7	0.53		0.03	3.8	0.55		0	0.08	0.04
0.5				2.4				0.02				3.67	0.02	0.01		6.6	0.02	0.13		0.11	0	0.01
0.06				0.85				0.01				0	1.7	0.39		0	4.88	0.81		0	0.12	0.03
0.71				3.77				0.01				0.08	0.02	0.24		1.89	0.07	1.97		0.1	0	0.01
0.31				4.42				0.01				1.12	0.37	0.12		1.12	0.37	0.6		0.08	0.07	0.01
0.28				3.01				0.04				0.01	0.06	0.06		0.02	1.94	0.08		0	0.08	0
0.04				0.18				0				0.02	0.08	0.29		4.87	2.04	0.33		0.13	0.01	0.02
0.02				0.4				0				0.01	0.04	0.09		0.01	0.04	0.13		0	0	0
1.95				6.6				0.03				0.8	1.27	0.08		4.26	3.8	0.46		0.2	0.07	0.02
0.36				0.43				0.01				0.02	0	0.08		2.4	0.11	3.36		0.01	0	0.01
0.82				3.58				0.03				0.01	0.05	0.09		1.9	0.05	0.13		0.01	0	0
2.82				14.02				0.05				0.21	0.02	0.26		0.74	0.02	3.01		0.01	0	0.01
0.39				2.2				0.03				0.01	1.37	0.23		0.25	1.37	1.16		0	0.1	0.02
1.86				4.32				0.03				1.74	1.58	0.06		5.72	2.15	0.1		0.21	0.01	0
1.56				3.69				0.03				1.21	1.47	0.01		5.88	5.89	0.03		0.09	0.04	0
0.46				2.57				0.02				3.04	0.05	0		7.76	0.05	0		0.05	0	0
0.56				0.56				0.03				0.36	2.06	0.02		1.39	3.85	0.25		0.03	0.02	0.01
0.56				5.16				0.02				0.16	1.22	0.39		0.76	2.31	3.23		0.05	0.01	0.01
1.19				3.61				0.01				0.01	0.02	0.08		0.15	0.02	1.58		0	0	0.03
0.63				4.76				0.02				0.01	0.12	0.38		0.62	0.12	0.44		0	0.02	0.03
0.84				5.71				0.02				0.01	0.43	0.01		4.09	0.54	0.01		0.04	0.04	0
0.9				6.7				0.02				0.2	0.58	0.05		0.21	3.61	0.57		0.01	0.05	0.01
0.63				6.15				0.03				0.7	0.3	0.15		2.72	1.3	2.63		0.04	0.02	0.01
1.23				9.93				0.03				1.17	0.01	0.11		22.36	2.27	0.18		0.07	0.01	0.01
0.44				3.71				0.01				1.32	0.01	0.07		5.46	0.09	0.09		0.06	0.01	0
0.55				1.27				0.01				1.9	0	0.14		2.21	4.2	2.34		0.1	0.05	0.01
0.61				5.3				0.02				2.88	0.02	0.5		29.08	2.46	1.59		0.13	0.02	0.01
0.04				0.04				0.01				1.22	0.02	0.26		15.64	0.02	1.82		0.07	0	0.01
1.25				8.56				0.03				3.71	0.06	0.5		22.09	0.06	0.92		0.08	0	0.03
0.46				2.19				0.03				7.32	0.03	0.03		26.07	0.03	0.08		0.11	0	0
4.18				8.7				0.03				0.11	0.01	0.3		6.83	3.26	1.29		0.13	0.06	0.01
0.5				4.66				0.02				0.66	0.02	0.3		17.92	0.07	1.65		0.06	0	0.01
0.02				1.69				0.02				0.02	0.59	0.09		4	0.59	0.2		0.01	0.11	0.01
0.8				1.05				0.04				1.88	1.04	0.22		9.24	3.09	1.53		0.11	0.1	0.01
0.31				5.19				0.02				1.85	0.54	0.21		2.6	0.69	1.22		0.1	0.01	0.01
0.43				3.78				0.01				0.57	0.38	0.02		0.65	3.04	0.42		0.02	0.12	0.01
0.75				3.73				0.02				1.88	0.04	0.25		2.72	0.04	0.26		0.06	0	0.01
0.44				2.64				0.01				0.43	1.52	0.32		13.44	1.84	0.64		0.04	0.03	0.01
1.41				2.94				0.05				0.31	0.13	0.01		7.16	1.86	0.3		0.05	0.01	0.01
1.7				7.23				0.02				0.35	0.03	0.01		5.94	0.03	0.06		0.03	0	0
0.21				3.72				0.03				0.07	1.55	0.21		10.08	1.55	0.31		0.06	0.29	0.01
0.81				7.34				0.02				0.95	0	0.2		13.17	0	1.15		0.04	0	0.01
0.49				2.81				0.01				1.79	0.03	0.31		14.32	0.03	1.51		0.05	0	0.01
0.36				2.18				0.01				0.62	0.1	0.49		0.84	0.49	3.29		0.03	0	0.02
0.01				0.02				0				0.07	0.29	0.01		11.9	1.26	0.01		0.04	0.06	0
1.24				8.15				0.03				2.33	0.04	0.2		2.66	0.07	3.31		0.08	0	0.02
0.12				3.5				0.01				0.44	0.53	0.24		2.98	0.53	0.25		0.03	0.03	0.02
1.19				1.19				0.06				4.19	1.43	0.16		14.61	6	1.96		0.05	0.05	0.01
2.75				3.58				0.02				0.59	0.33	0.23		4.05	3.45	1.02		0.05	0.03	0.01
0.87				8.36				0.03				0.38	0.01	0.32		18.55	0.47	1.75		0.06	0	0.01
0.6				12.1				0.05				1.57	0.14	0.14		12.63	0.14	3.54		0.04	0.01	0.02
1.39				12.87				0.06				1.59	0.33	0.31		18.13	3.81	1.66		0.06	0.03	0.01
0.31				5.06				0.02				1.59	0.02	0.07		7.97	0.35	0.13		0.03	0	0.01
0.36				6.45				0.03				0.06	0.77	0.27		1.58	0.77	3.11		0.03	0.05	0.02
1.01				7.58				0.02				0.3	0.01	0.17		8.01	0.01	0.57		0.04	0	0.02
1.61				3.8				0.03				0.08	0.48	0.22		0.35	2.79	1.1		0.01	0.02	0.01
1.61				8.21				0.04				4.95	0.03	0.15		13.97	5.93	0.46		0.09	0.05	0.01
0.9				1.18				0.04				0.24	1.84	0.17		8.64	1.84	1.02		0.09	0.06	0.01
0.05				0.18				0.01				1.32	0.06	0.37		1.63	0.06	0.51		0.03	0.01	0.01
0.06				0.06				0				3.77	2.15	0.23		11.8	9.02	0.48		0.11	0.09	0.02
0.55				2.29				0.01				0.07	0.21	0.16		3.96	0.87	1.54		0.04	0.01	0.01
0.52				0.52				0.02				2.04	0.12	0.04		12.7	1.92	0.15		0.04	0.1	0.01
0.46				1.65				0.01				2.75	0.2	0.04		18.31	0.21	0.04		0.08	0.01	0
2.48				13.11				0.04				3.69	0.03	0.56		10.4	1.49	1.42		0.03	0.02	0.01
1.59				11.69				0.04				0.76	0.02	0.48		8.29	0.15	2.36		0.07	0	0.02
0.02				5.44				0.02				0.6	0.52	0.12		20.92	1.53	0.3		0.13	0.05	0
0.38				0.39				0.01				0.68	0.04	0.18		3.47	0.12	0.96		0.07	0	0.01
0.48				22.27				0.07				0.16	0.2	0.38		1.15	5.01	1.47		0.02	0.06	0.02
2.21				14.02				0.05				1.58	0.66	0.13		2.09	1.18	0.33		0.13	0.01	0.01
4.16				21.16				0.07				2.09	0.03	0.07		20.16	0.03	0.88		0.08	0	0.01
0.47				10.32				0.03				0.58	1.82	0.07		23.92	1.82	0.58		0.08	0.21	0.01
0.02				16.53				0.05				0.27	0.05	0.02		6.3	0.38	0.29		0.03	0.01	0
0.07				5.69				0.02				0.2	0.04	0.23		4.88	0.19	0.39		0.02	0.01	0.01
3.76				11.52				0.04				0.27	1.67	0.06		3.39	1.99	0.06		0.01	0.02	0
3.1				18.96				0.06				0.83	0.15	0.01		6.02	0.18	0.02		0.03	0.01	0
1.88				11.65				0.04				0.34	0	0		10.2	0	0.04		0.03	0	0
1.33				3.82				0.02				3.4	0.01	0.13		15.82	0.05	0.69		0.1	0	0.02
2.3				27.13				0.09				0.01	1.46	0.05		1.06	1.63	0.15		0	0.02	0.01
2.2				16.44				0.06				0.07	1.85	0.12		8.73	2.53	0.3		0.03	0.03	0.01
1.11				19.43				0.06				2.35	0.08	0		22.19	1.51	0		0.1	0.02	0
4.06				39.76				0.13				1.57	0.02	0.15		11.23	0.09	0.62		0.1	0	0.02
0.8				13.82				0.05				4.64	0	0.27		27.84	0	0.51		0.09	0	0.01
2.78				13.63				0.04				1.18	0.08	0.37		2.54	0.15	0.76		0.06	0	0.02
1.72				18.48				0.06				0.71	0.09	0.1		1.35	1.02	0.39		0.03	0.05	0.01
0.18				6.95				0.02				0.21	0.04	0.13		0.65	0.36	0.45		0.01	0	0.01
0.65				30.26				0.1				0.52	0.76	0.03		4.43	5.31	0.19		0.02	0.07	0.01
1.92				15.56				0.05				7.31	0.02	0.1		18.56	0.08	0.28		0.07	0	0.01
3.93				30.09				0.1				4.64	0.56	0.38		5.1	2.51	0.77		0.11	0.03	0.02
2.64				17.46				0.06				3.89	0.01	0.33		21.26	2.62	0.38		0.07	0.06	0.02
3.17				23.29				0.08				2	0.38	0.41		32.5	0.38	0.48		0.12	0.01	0.02
0.07				21.14				0.07				1.55	0.01	0.06		22.29	0.01	0.06		0.1	0	0
1.97				18.8				0.06				2.3	0.2	2.11		13.66	1.46	5.41		0.09	0.14	0.03
2.01				11.3				0.09				3.82	0.04	3.48		13.37	0.14	11.94		0.09	0	0.04
1.23				3.77				0.03				3.83	0.01	10.06		17.98	0.01	13.48		0.08	0	0.04
2.22				10.15				0.03				3.01	0.04	1.07		28.03	1.09	2.92		0.12	0.03	0.03
0.52				24.03				0.08				0.02	0.02	1.29		0.12	6.57	8.26		0	0.16	0.03
2.14				12.93				0.04				0.01	0.18	0.1		0.41	0.18	0.66		0	0.03	0.04
2.12				17.97				0.06				1.25	0.03	4.25		11.76	0.32	19.4		0.04	0	0.06
0.45				2.51				0.01				4.4	0.08	3.48		19.59	0.46	7.3		0.06	0.01	0.08
0.62				21.72				0.07				0.53	0.02	2.19		20.32	0.02	16.36		0.07	0	0.05
0.1				31.58				0.1				2.02	0.69	1.96		17.46	0.92	16.95		0.06	0.09	0.05
0.47				0.47				0.09				1.09	1.16	0.2		1.2	1.17	3.91		0.02	0.04	0.06
0.8				7.79				0.03				2.35	0.01	3.78		2.68	0.13	20.64		0.02	0	0.07
2.39				8.84				0.04				1.47	0.5	4.38		22.86	0.58	23.88		0.07	0.03	0.08
2.06				11.52				0.04				1.77	0	0.8		26.83	0.03	13.35		0.09	0	0.04
0.57				7.74				0.03				0.83	0	3.14		7.73	0.01	27.05		0.08	0	0.09
2.43				11.75				0.08				0.46	0.46	0.79		1.28	2.56	16.24		0.03	0.05	0.05
1.17				10.59				0.03				6.61	0.06	1.99		20.26	0.53	17.12		0.07	0.01	0.06
0.65				29.35				0.1				1.68	0.06	0.35		6.43	0.1	13.41		0.02	0	0.04
0.05				0.05				0.01				1.31	0.2	0.47		13.35	0.2	12.88		0.08	0.06	0.04
1.19				20.27				0.07				2.37	0.03	0.38		29.62	0.11	12.33		0.1	0.01	0.04
1.23				7.48				0.07				1.78	0.02	2.24		23.43	0.12	19.47		0.08	0.01	0.06
2.59				20.15				0.07				4.88	0.36	3.15		17.71	0.45	20.47		0.06	0.01	0.07
0.03				7.48				0.02				0.23	0.46	1.87		20.79	3.66	15.07		0.07	0.09	0.05
1.21				1.21				0.23				0.19	0.01	2.44		1.26	0.01	16.08		0.02	0	0.06
0.58				15.19				0.05				0.01	0.02	1.33		0.73	0.05	9.8		0	0	0.08
3.13				17.82				0.06				1.05	0.95	0.31		3.28	0.95	0.37		0.01	0.18	0.02
3.83				16.31				0.06				0	1.82	0.2		3.21	4.95	7.08		0.01	0.1	0.06
1.87				21.97				0.07				0.13	0.11	2.68		5.04	0.18	18.31		0.02	0	0.06
4.71				15.68				0.06				0.04	0.54	0.29		4.87	0.64	4.35		0.02	0.02	0.04
0.75				8.95				0.03				0.04	0.03	1.38		1.04	0.03	11.29		0	0	0.06
4.02				15.87				0.05				0.01	2.11	0.41		0.8	2.22	10.49		0	0.05	0.05
4.01				27.98				0.09				0.02	0.12	2.07		0.08	0.28	8.11		0	0.01	0.03
0.02				0.02				0				0.02	0.01	0.48		4.48	3.28	0.73		0.05	0.09	0.03
1.8				23.77				0.08				0.01	0.21	4.54		6.77	0.52	14.14		0.03	0.01	0.05
0.03				0.68				0.01				2.05	0.13	1.72		19.79	0.19	2.13		0.06	0.01	0.04
2.73				16.65				0.05				0.52	1.14	0.39		8.27	1.14	8.23		0.04	0.03	0.04
4.87				21.53				0.07				0.6	0.02	0.79		11.58	0.05	1.5		0.1	0	0.03
0.45				12.75				0.04				0.09	0.01	0.77		13.05	0.04	5.49		0.04	0	0.02
2.79				13.45				0.04				2.08	0.09	0.58		4.5	0.46	6.36		0.05	0.03	0.06
2.52				15.04				0.06				0.03	0.79	0.84		4.4	2.79	1.56		0.16	0.11	0.03
2.4				14.22				0.05				3	0.86	1.9		12.29	3.09	12.64		0.09	0.12	0.05
4.03				12.59				0.04				1.08	0.03	1.42		1.08	0.03	4.11		0.07	0	0.1
2.15				20.02				0.07				0.13	0.03	0.44		0.13	0.03	9.83		0	0	0.03
0.57				15.57				0.05				0.3	0.41	0.15		3.65	0.71	7.83		0.03	0.04	0.06
2.14				3.92				0.01				1.18	1.73	1.63		7.17	1.73	11.46		0.09	0.11	0.04
0.97				16.43				0.06				0.98	0.12	0.22		13.81	0.12	12.79		0.15	0.02	0.07
0.01				2.9				0.01				2.86	0.09	1.59		21.34	0.09	19.12		0.12	0.02	0.06
0.96				8.43				0.03				0.01	1.68	1.86		0.4	1.68	19.67		0	0.16	0.06
1.28				14.87				0.05				1.49	0.38	2.9		8.89	0.38	18.3		0.03	0.07	0.08
1.83				8.06				0.06				0.46	0.35	0.82		1.69	0.35	21.53		0.02	0.07	0.07
0.68				7.44				0.02				0.21	0.27	2.78		6.03	0.27	4.37		0.02	0.05	0.05
1.96				9.25				0.03				0.05	1.81	1.35		0.07	11.1	24.45		0	0.08	0.08
0.13				2.57				0.01				0.02	1.93	1.94		0.02	7.56	2.84		0	0.03	0.06
1.24				9.34				0.03				8.56	1.43	1.62		28.33	33.51	14.59		0.1	0.11	0.05
1.49				15.32				0.05				0.41	1.95	1.27		5.34	4.62	17.93		0.02	0.08	0.06
0.03				2.22				0.03				2.15	4.49	0.11		6.52	15.77	16.32		0.12	0.1	0.05
0.9				6.85				0.03				0.8	4.24	0.36		2.12	4.33	0.58		0.05	0.27	0.02
0.62				11.51				0.04				1.17	3.03	3.22		4.77	9.99	10.93		0.05	0.06	0.08
3.89				5.45				0.04				0.03	0.12	1.04		0.03	1.29	1.6		0	0.03	0.04
1.11				6.37				0.03				0.01	1.55	0.1		0.15	19.55	0.81		0	0.09	0.03
0.01				0.3				0				0.02	6.77	2.68		1.88	37.87	16.07		0.02	0.12	0.06
0.02				0.02				0				0.2	0.73	2.46		0.2	11.46	11.43		0.01	0.04	0.06
0.02				0.04				0				2.28	1.65	0.9		13.31	2.83	2.31		0.11	0.06	0.05
0.31				7.55				0.05				0.06	3.1	0.9		5.61	21.18	16.45		0.02	0.07	0.09
1.63				1.88				0.09				0.1	1.7	1.86		0.34	10.31	17.45		0.02	0.18	0.06
0.68				0.78				0.03				0.19	3.66	3.34		11.64	29.73	13.87		0.15	0.1	0.09
0.52				6.26				0.03				0.02	1.91	0.03		2.31	22.39	4.26		0.06	0.07	0.06
0.3				7.24				0.02				3.41	1.73	1.64		22.01	11.35	13.53		0.09	0.06	0.05
2.23				10.96				0.04				0.13	1.8	1.84		0.26	4.55	3.14		0.01	0.05	0.07
1.29				10.77				0.04				0.86	0.55	2.14		0.86	10.85	5.56		0.03	0.06	0.06
5.32				16.37				0.09				1.17	2.12	0.08		8.72	2.43	12.49		0.09	0.09	0.09
4.18				15.97				0.05				3.14	0.42	0.39		17.7	23	5.06		0.06	0.08	0.1
1.95				4.13				0.1				0.02	0.05	0.01		0.76	0.05	0.02		0.02	0	0
1.92				25.12				0.08				4.02	0.82	0.01		20.41	6.77	0.02		0.07	0.02	0
0.93				8.38				0.03				6.55	0.24	1.12		21.85	18.97	1.2		0.09	0.06	0.02
0.49				0.49				0.03				1.27	0.29	2.27		19.32	3.19	2.96		0.07	0.04	0.05
0.71				2.57				0.01				3.23	1.31	2.06		5.73	1.5	21.22		0.11	0.06	0.07
2.06				2.07				0.2				2.51	1.14	1.06		16.02	17.22	6.13		0.06	0.06	0.06
0.07				2.76				0.09				0.93	0.52	0.89		0.93	16.37	15.4		0.06	0.05	0.05
0.04				0.27				0				0.87	0.33	0.86		4.12	17.7	9.1		0.07	0.06	0.05
1.15				1.15				0.11				2.47	2.87	1.19		30.21	14.79	10.76		0.13	0.05	0.04
0.02				2.47				0.07				0.03	0.62	0.71		0.15	20.1	5.92		0	0.07	0.06
1.54				2.33				0.06				0.02	4.92	2.89		0.14	27.25	21.05		0	0.09	0.09
0.01				0.02				0				0.04	2.53	1.87		0.05	24.85	3.96		0	0.08	0.11
1.72				5.94				0.05				4.8	2.4	4.54		25.77	37.19	10.22		0.12	0.12	0.11
0.78				1.08				0.02				1.49	1.18	0		3.42	19.75	0		0.07	0.09	0
0				0				0				1.94	5.94	1.34		9.36	20.63	1.42		0.03	0.07	0.04
0.08				3.64				0.02				4.64	1.01	1.16		4.64	1.14	9		0.18	0.04	0.09
0.91				3.9				0.12				1.33	0.1	1.01		1.89	0.7	1.1		0.04	0.04	0.03
0.01				0.28				0				4.71	2.05	2.25		31.23	2.11	6.54		0.12	0.08	0.05
1.09				1.34				0.02				5.92	1.18	6.36		8.24	3.41	15.03		0.11	0.06	0.07
0.03				0.03				0				5.71	0.41	1.22		9.51	25.63	16.07		0.08	0.08	0.05
0.8				1.5				0.01				0.07	3.06	6.98		0.73	20.42	22.29		0.02	0.07	0.08
0.75				0.96				0.02				2.79	0.56	2.55		12.49	9.72	17.58		0.05	0.03	0.06
1.52				6.06				0.04				1.17	2.03	3.35		10.46	15.62	17.73		0.17	0.06	0.07
0.11				1.11				0.02				0.75	3.44	1.7		2.91	25.08	10.61		0.05	0.08	0.07
1.12				2.54				0.03				0.45	3.23	2.82		4	20.87	17.58		0.06	0.07	0.06
1.57				5.63				0.06				2.53	0.13	0.51		11.42	0.19	2.24		0.09	0.01	0.08
3.34				21.18				0.08				0.06	1.64	1.48		0.08	4.95	9.12		0	0.07	0.03
1.55				20.59				0.08				2.41	2.78	1.26		5.77	9.8	7.05		0.11	0.04	0.11
1.64				1.76				0.04				0.5	2.76	1.91		9.33	19.65	14.11		0.13	0.06	0.06
1.42				2.33				0.22				1.04	1.55	1.27		3.63	21.29	10.1		0.13	0.07	0.05
1.41				1.75				0.03				0.93	1.47	0.48		1	30.98	5.35		0.02	0.1	0.05
0.13				2.32				0.01				2.49	1.91	2.41		2.92	36.36	21.76		0.01	0.12	0.08
0.47				10.05				0.04				0.35	1.59	1.74		19.64	19.32	16.39		0.11	0.09	0.13
0.73				2.11				0.03				0.64	2.52	3.54		4.44	21.36	3.64		0.04	0.1	0.23
0.08				0.42				0.01				1.1	6.02	3.29		1.13	16.41	10.2		0.05	0.11	0.04
1.28				1.31				0.06				0.09	2.13	1.71		1.1	25.49	3.69		0.03	0.09	0.12
0.93				28.06				0.11				4.67	4.48	0.67		21.08	7.86	0.67		0.15	0.13	0.05
0.32				0.32				0.02				8.88	0.24	0.75		23.75	12.31	0.76		0.09	0.18	0.05
2.22				11.14				0.04				0.22	4.07	5.7		0.22	4.69	15.97		0.01	0.08	0.06
1.02				2.87				0.08				2.42	0.26	1.44		2.52	5.51	12.06		0.07	0.13	0.05
3.41				17.62				0.07				2.06	4.98	3.98		6.81	6.93	21.75		0.25	0.14	0.08
1.87				10.98				0.04				3.22	0.37	0.28		10.07	1.41	9.86		0.04	0.02	0.08
2.88				3.11				0.04				0.28	0.22	1.87		3	1.16	7.33		0.08	0.05	0.1
0.08				0.8				0.01				3.79	0.87	0.44		3.79	18.74	4.63		0.1	0.13	0.07
1.9				5.19				0.02				0.01	1.58	1.72		0.18	22.42	6.98		0	0.09	0.06
2.08				11.71				0.05				1.53	0.8	1.79		4.5	24.61	2.01		0.03	0.12	0.04
0.73				7.12				0.03				1.48	2.84	3.17		5.24	3.91	12.88		0.03	0.1	0.05
1.43				3.62				0.04				1.08	1.65	1.14		1.08	5.24	1.3		0.07	0.05	0.06
0.65				1.28				0.03				1.74	1	1.08		8.87	22.81	4.46		0.05	0.08	0.04
0.05				0.05				0.01				3.06	2	1.72		19.57	33.62	1.91		0.08	0.11	0.06
1.31				1.31				0.12				0.27	1.69	0.56		0.69	24.62	1.75		0.02	0.08	0.11
2.63				14.87				0.06				0.97	0.04	0.01		1.42	3.48	0.03		0.02	0.07	0
0.51				18.72				0.08				1.36	3.23	1.55		1.36	30.26	5.64		0.08	0.1	0.07
3.27				8.21				0.06				0.69	0.28	0		11.44	2.82	0		0.2	0.04	0
0.25				2.25				0.02				0.48	1.35	0.81		0.65	7.73	14.78		0.03	0.07	0.06
0.55				0.55				0.1				1.22	0.85	1.77		3.65	1.08	3.26		0.05	0.03	0.05
2.29				3.47				0.04				2.31	4.2	0.7		16.22	12.4	3.82		0.07	0.04	0.05
0.69				0.69				0.13				0.46	2.6	0.98		2.04	2.66	5.58		0.07	0.17	0.12
0				0.28				0				1.39	0.42	0.41		7.02	5.26	0.41		0.1	0.04	0.02
0.12				0.88				0.01				0	3.12	0.67		1.34	23.62	1.75		0.01	0.08	0.09
0.45				0.45				0.08				0.1	0.89	0.94		12.62	17.67	3.71		0.09	0.06	0.12
0.02				0.02				0				0	2.28	0.31		0.06	27.03	4.89		0	0.12	0.07
1.39				2.55				0.16				0.96	1.25	1.84		3.78	13.75	4.27		0.03	0.06	0.02
0.95				4.82				0.05				1.29	0.88	1.29		8.73	7.68	5.28		0.06	0.12	0.11
0.92				1.38				0.04				1.89	0.61	5.24		7.06	9.76	12.55		0.03	0.11	0.06
0.35				0.37				0.02				5.14	0.47	4.21		15.32	15.69	6.36		0.08	0.06	0.09
0.73				3.84				0.03				1.28	0.36	1.21		6.53	2.28	9.17		0.03	0.06	0.12
0.13				4.4				0.06				0	0.65	0.01		0	3.87	0.01		0	0.11	0
0.12				0.12				0.02				0.4	2.29	2.3		5.26	3.66	12.67		0.12	0.06	0.07
1.35				1.38				0.09				0.12	0.89	1.76		0.25	7.05	16.3		0.01	0.09	0.08
0.08				2.92				0.03				0.02	0.39	1.54		0.04	0.39	10.81		0	0.03	0.05
0.05				4.67				0.04				4.22	0.56	0.9		17.36	2.72	1.22		0.09	0.11	0.05
1.83				2.35				0.04				0.9	1.07	0.57		3.01	28.19	10.06		0.02	0.11	0.05
0				0				0				2.01	2.42	4.92		18.39	3.69	13.97		0.13	0.12	0.07
0.04				0.04				0				3.74	4.57	5.7		23.51	5.38	12.89		0.13	0.08	0.07
0.03				0.22				0				1.66	0.19	1		10.38	2.73	7.27		0.11	0.08	0.08
2.69				10.91				0.05				0.12	2.26	1.15		9.14	17.23	4.31		0.05	0.07	0.08
0.84				2.7				0.01				0.08	3.97	0.5		0.68	4.2	16.24		0.01	0.26	0.09
1.35				3.39				0.04				3.55	1.45	1.78		7.22	16.53	3.8		0.11	0.1	0.07
0.02				0.33				0				1.36	2.35	0		1.36	2.49	0.02		0.06	0.12	0
2.89				14.62				0.07				0.33	4.89	0.73		0.33	13.31	5.25		0.02	0.06	0.06
2.14				4.16				0.12				0.04	1.08	0.18		0.29	4.57	4.7		0	0.04	0.06
0.02				0.02				0				0.05	2.58	1.91		0.18	2.63	12.68		0	0.08	0.07
0.76				5.57				0.04				1.58	4.62	4.17		8.9	15.73	4.85		0.05	0.07	0.16
1.87				13.66				0.07				1.02	1.32	0.73		1.27	21.78	1.64		0.06	0.16	0.11
3.7				13.74				0.07				2.73	0.01	0.68		3.09	0.02	1.84		0.1	0	0.09
0.18				0.59				0.02				0.84	6.78	0.21		3.61	10.15	1.5		0.18	0.1	0.06
0				0				0				6.05	0.48	2.78		13.02	4.57	2.78		0.08	0.04	0.09
0.94				0.94				0.06				0.01	1.85	2.44		0.12	2.75	8.85		0	0.09	0.08
1.26				5.24				0.05				0.01	2.14	0		0.05	6.49	0.02		0	0.14	0
1.08				5.78				0.03				0.01	0.72	0.69		3.31	2.28	3.49		0.06	0.06	0.13
0.03				0.4				0				2.09	1.72	3.59		2.26	17.33	9.78		0.09	0.08	0.07
0.08				0.08				0.01				2.53	0.53	2.49		2.53	3.13	10		0.17	0.08	0.07
0.08				0.37				0.01				0.32	1.22	0		8.62	20.76	0		0.06	0.12	0
0.88				0.88				0.17				1.54	0.8	0.15		3.36	12.65	2.15		0.02	0.06	0.02
0.44				0.45				0.03				2.06	1.68	1.94		4.18	1.72	8.4		0.13	0.08	0.06
0.67				7.29				0.05				0.29	0.86	0.7		2.02	17.84	2.62		0.02	0.11	0.02
1.96				10.44				0.06				3.24	0.71	2.04		7.38	6.52	6.24		0.14	0.09	0.05
0.39				2.19				0.04				0.7	0.5	4.63		2.08	16.42	4.68		0.13	0.09	0.17
0.07				0.92				0.09				0.01	1.47	2.66		3.78	6.3	12.29		0.04	0.14	0.09
0.01				0.01				0				0.4	0.19	0.01		12.3	5.25	0.06		0.08	0.08	0
0.02				0.02				0				0.96	3.89	0.91		1.09	10.4	5.17		0.05	0.11	0.04
1.19				5.65				0.03				0.02	4.02	0.54		0.26	10.97	3.42		0	0.12	0.05
1.13				1.13				0.11				1.29	0.49	0.34		3.55	6.34	9.28		0.09	0.03	0.08
0.44				7.66				0.04				3.02	0.19	0.79		3.16	1.08	1.01		0.15	0.04	0.03
3.23				9.33				0.05				0.43	2.17	0.62		2.19	14.52	9.65		0.05	0.08	0.09
0.54				1.78				0.01				1.5	0.22	1.27		1.72	2.33	11.3		0.05	0.03	0.11
0.08				0.3				0.01				0.96	3.25	2.14		1.29	3.97	5.79		0.04	0.16	0.06
0.84				9.41				0.06				0.01	1.31	0.22		0.04	20.91	4.14		0	0.12	0.06
1.4				5.69				0.03				0.04	3.05	5.58		0.3	23.8	11.84		0	0.14	0.12
0.03				0.18				0.01				1.46	1.03	0.81		5.35	1.57	3.82		0.2	0.11	0.24
0.18				0.94				0.03				2.22	0.88	3.36		5.39	11.67	4.09		0.11	0.07	0.11
2.21				6.42				0.04				0.01	1.6	5.89		0.2	4.35	5.93		0	0.05	0.18
0.09				0.09				0				0.18	5.96	0		0.25	12.27	0.03		0.01	0.1	0
3.24				9.12				0.06				0.08	2.07	8.99		0.08	18.15	9.11		0.01	0.12	0.1
0.09				1.41				0.01				6.35	2.19	2.77		13.49	9.54	8.15		0.11	0.08	0.09
1.31				1.47				0.04				0.06	1.72	2.18		0.97	14.07	4.69		0.03	0.11	0.05
0.23				0.23				0.07				0.02	0.37	0.13		1.89	4.35	2.19		0.04	0.27	0.03
0.34				5.23				0.04				0.01	1.5	1.39		0.71	1.54	2.97		0.02	0.06	0.09
0.07				0.09				0				0.25	1.36	1.98		0.93	12.38	2.47		0.01	0.09	0.05
1.16				6.05				0.04				2.23	0.55	0.18		2.54	0.55	1.08		0.02	0.03	0.05
2.04				7.04				0.05				1.25	2.68	4.41		1.53	9.15	4.95		0.06	0.07	0.09
0.01				0.45				0.01				3.18	1.57	2.87		3.37	1.57	2.96		0.06	0.1	0.18
0.02				0.02				0				0.49	1.09	0.57		1.97	11.28	3.2		0.08	0.09	0.06
1.1				7.09				0.05				2.5	1.4	1.47		6.86	8.39	4.94		0.06	0.09	0.08
0.59				1.29				0.04				0.45	1.77	0.98		0.57	6.88	1.86		0.02	0.08	0.12
1.91				4.44				0.03				2.15	1.24	0.55		13.77	6.42	0.55		0.12	0.11	0.03
0.93				6.87				0.05				6.37	3.85	2.07		6.45	12.92	2.61		0.06	0.11	0.07
0.56				1.94				0.07				0.26	2.25	0.35		3.15	5.34	3.99		0.05	0.27	0.1
2.22				6.22				0.04				0.86	2	0.08		2.85	11.48	0.34		0.03	0.16	0.02
2.07				9.37				0.07				0.27	2.45	1.81		5.77	2.94	3.62		0.11	0.06	0.07
0.02				0.04				0				0.46	1.05	0.05		1.33	8.45	5.33		0.04	0.08	0.11
0.57				0.57				0.11				0.16	3.87	0.79		1.07	12.7	2.03		0.03	0.13	0.05
0.79				1.79				0.01				1.24	3.74	0.09		2.17	10.48	2.28		0.07	0.1	0.06
0.36				0.59				0.01				0.89	0.8	0.17		7.42	4.27	3.61		0.16	0.11	0.13
0.57				1.05				0.03				0.18	0.6	2.54		1.01	1.55	2.86		0.01	0.04	0.11
0.96				5.08				0.09				0.58	1.69	0.01		0.58	5.85	0.01		0.03	0.09	0
1.64				13.28				0.1				2.26	2.07	0.71		3.04	2.08	0.88		0.09	0.13	0.03
0.73				4.22				0.04				1.34	1.21	1.33		2.46	1.21	3.8		0.15	0.06	0.14
0.07				0.07				0.01				1.56	0.84	0		2.29	0.84	0.02		0.11	0.04	0
0.01				0.01				0				0.03	0.25	0.91		3.64	2.66	1.27		0.04	0.12	0.06
0.55				1.68				0.01				0.23	0.19	2.66		3.88	0.88	3.07		0.04	0.05	0.19
0.01				0.03				0				2.96	2.28	0.33		4.98	9.95	0.78		0.05	0.14	0.05
1.84				4.55				0.11				0.16	0.78	0.97		0.16	4.06	0.97		0.01	0.11	0.06
1.44				4.53				0.04				1.68	0.41	0.45		3.5	0.63	0.62		0.04	0.01	0.04
0.52				3.96				0.06				0.85	2.69	0.51		2.98	2.76	1.06		0.03	0.11	0.03
0.99				11.43				0.11				1.56	0.67	0.1		1.99	1.33	0.19		0.06	0.02	0.01
1.34				1.36				0.13				3.01	0.73	0.56		3.03	2.08	4.96		0.19	0.04	0.02
0.02				0.02				0				1.98	1.96	0.2		8.6	11.27	1.11		0.1	0.2	0.03
0.18				3.24				0.13				1.25	3.12	3.03		7.05	4.35	9.41		0.08	0.14	0.03
1.4				3.55				0.03				0.89	2	0.11		3.9	5.8	5.27		0.04	0.11	0.02
1.23				1.23				0.23				5.05	1.39	0.19		7.09	3.16	7.22		0.08	0.07	0.02
0.02				0.22				0				0.02	2.84	0.16		0.06	4.36	2.67		0	0.16	0.02
1.39				3.66				0.03				0.01	0.34	0.13		0.1	1.34	0.52		0	0.04	0.01
0.2				0.79				0.01				1.45	0.1	0.7		8.3	0.37	0.8		0.1	0.01	0.04
0.85				11.19				0.11				3.27	0.23	0.36		6.9	0.23	1.19		0.09	0.01	0.03
0.15				0.15				0.01				0.29	3.34	0.85		0.88	3.62	2.48		0.02	0.17	0.03
1.09				6.33				0.07				2.08	1.75	0.84		5.97	2.1	0.93		0.07	0.13	0.06
0.86				2.87				0.03				1.63	2.5	0.19		2.11	2.52	1.57		0.1	0.16	0.02
0.69				0.69				0.08				0.86	0.37	0.68		4.2	0.73	0.82		0.05	0.05	0.05
0.92				1.15				0.04				0.77	0.36	0.14		2.66	0.37	4.43		0.03	0.02	0.01
0.01				0.01				0				2.96	1.01	0.84		5.07	2.66	0.98		0.07	0.07	0.03
0.07				0.07				0.01				0.4	0.04	0.61		1.52	1.14	4.12		0.03	0.03	0.01
0.8				2.42				0.03				0.01	0.88	0.04		0.6	3.35	1.46		0.02	0.01	0.02
0.35				1.57				0.02				0.04	0.19	0.36		0.1	11.19	4.31		0.01	0.05	0.01
0.66				13.62				0.15				1.83	4.54	0.46		2.27	12.29	4.84		0.06	0.04	0.01
0.06				0.42				0.01				0.78	0.18	0.84		1.8	6.57	0.87		0.03	0.05	0.03
0.06				0.95				0.02				0.8	0.6	2.06		2.04	2.68	8.78		0.03	0.01	0.03
0.96				1.82				0.02				0.56	3	0.75		0.66	15.24	3.15		0.04	0.11	0.03
0				0.14				0				3.9	5.26	0.28		6.25	18.79	3.71		0.09	0.06	0.02
0.49				1.57				0.02				0.76	4	0.18		1.86	13.07	5.45		0.03	0.06	0.02
1.26				1.94				0.03				0.32	6.8	0.38		7.85	21.75	3.71		0.14	0.08	0.01
0.51				4.37				0.05				1.97	2.52	0.31		4.03	3.72	1.69		0.06	0.04	0.01
0.01				0.13				0				1.15	0.88	0.34		4.9	3.72	3.97		0.08	0.1	0.01
0.07				0.3				0				1.59	2.46	0.32		2.07	7.9	2.19		0.04	0.1	0.04
1.1				2.43				0.03				0.28	2.71	0.27		1.45	5.14	0.83		0.02	0.11	0.02
0.07				0.64				0.01				2.38	5.19	0.61		2.38	7.15	1.81		0.16	0.08	0.03
0.91				0.91				0.17				1.5	2.19	0.96		1.89	2.73	4.68		0.07	0.06	0.02
3.03				9.14				0.14				0.01	0.67	0.44		0.1	2.69	4.24		0	0.04	0.01
0.54				8.67				0.12				0.2	2.9	0.24		0.53	3.04	3.39		0.02	0.07	0.01
0.06				0.06				0				1.8	2.41	0.49		1.8	10.2	3.2		0.09	0.08	0.01
0.05				2.03				0.07				0.43	4.6	0.45		1.09	12.37	3.35		0.03	0.1	0.01
0.95				1.15				0.02				1.52	2.48	0.99		4.22	3.27	4.55		0.1	0.15	0.01
1.84				3.12				0.04				0.2	3.31	0.59		3.31	15.6	3.91		0.1	0.1	0.03
0.08				0.34				0.01				1.78	8.73	0.27		2.69	19.38	5.75		0.06	0.06	0.02
0.04				0.75				0.01				0.06	0.97	0.25		0.06	12.2	2.33		0	0.07	0.02
1.05				1.42				0.03				0.01	1.72	0.44		0.13	26.91	3.5		0	0.09	0.01
1.13				2.18				0.04				0.39	0.14	0.45		5.47	0.18	4.29		0.15	0.01	0.01
0.05				0.05				0.01				0.21	2.2	0.38		3.97	2.2	1.66		0.09	0.1	0.03
0.08				0.08				0.01				0.07	1.13	0.39		1.55	6.15	0.52		0.06	0.17	0.02
0.02				0.02				0				1.34	0.9	0.9		1.68	19.52	5.27		0.06	0.07	0.02
0.55				4.95				0.1				0.78	1.17	0.92		0.78	7.52	2.09		0.05	0.03	0.03
0.05				1.1				0.02				1.63	2.06	0.08		1.66	3.2	0.45		0.08	0.08	0.03
0.18				1.25				0.02				0.13	1.27	0.65		0.52	16.9	8.61		0.02	0.07	0.03
0.79				1.9				0.06				0.24	0.69	0.38		1.33	5.37	3.92		0.04	0.08	0.04
0.35				0.36				0.02				1.46	0.41	0.98		1.68	1.35	8.5		0.05	0.08	0.03
0.89				0.89				0.06				1.09	2.69	0.9		1.18	2.94	5.04		0.04	0.07	0.02
0.24				0.83				0.02				0.06	0.52	1.65		0.06	1.65	6.73		0	0.07	0.02
1.49				1.49				0.14				1.74	1.26	0.45		1.74	24.25	2.94		0.11	0.09	0.02
0.02				0.02				0				1.11	0.6	1.28		1.13	16.71	7.31		0.07	0.06	0.02
0.05				0.05				0.01				0	0.37	0.39		0.02	0.77	1.02		0	0.05	0.02
0.19				0.31				0.01				0.12	1.71	0.29		0.24	11.33	2.23		0.01	0.08	0.04
0.02				0.79				0.02				0.9	1.62	1.63		2.33	10.23	6.82		0.14	0.1	0.02
1.81				2.31				0.05				1.46	0.69	0.37		1.48	4.41	1.93		0.09	0.22	0.04
1.58				1.89				0.04				0.17	0.14	0.26		1.48	0.14	0.65		0.02	0.01	0.04
0.07				0.07				0.01				1.4	1.64	0.46		24.32	2.02	4.98		0.09	0.09	0.02
0.33				0.33				0.02				0.99	2.01	0.25		2.95	3.28	1.42		0.05	0.15	0.02
0.45				2.06				0.05				9.18	1.99	0.33		11.86	4.4	2.26		0.15	0.12	0.01
0.42				1.14				0.03				17.24	1.97	0.16		21.6	2.06	2.95		0.15	0.1	0.01
0.64				2.01				0.05				0.71	0.26	0.14		0.83	2.25	0.61		0.05	0.04	0.01
0.52				0.52				0.05				0.33	0.47	0.22		5.04	6.65	0.71		0.03	0.06	0.01
0.1				0.1				0.02				22.93	0.72	0.29		43.37	1.93	3.01		0.09	0.12	0.01
0.04				0.07				0				1	2.12	0.17		3.25	3.01	1.36		0.06	0.14	0.01
0.26				1.27				0.04				0.16	1.24	0.67		0.4	3.02	3.69		0.04	0.07	0.01
0.02				0.02				0				11.58	2.49	0.5		22.88	2.76	4.61		0.29	0.06	0.01
0.03				0.15				0				0.92	2.63	0.87		4.79	2.7	1.01		0.08	0.17	0.02
0.86				0.98				0.05				0.18	2.08	0.66		0.33	4.9	3.54		0.02	0.07	0.03
0.63				1.94				0.06				0.36	2.03	1.48		10.6	11.54	5.06		0.19	0.08	0.02
1.11				1.39				0.05				1.47	0.35	0.36		9.59	2.77	2.3		0.06	0.07	0.04
0.1				0.24				0.01				4.13	7.33	0.09		28.18	17.37	2.71		0.08	0.08	0.01
0.23				0.6				0.03				0.11	2.39	1.41		0.39	3.35	4.22		0.04	0.08	0.02
0.07				0.07				0.01				13.89	1.82	0.26		38.72	5.04	0.83		0.12	0.08	0.02
2.6				2.78				0.13				0.06	0.31	0.29		2.84	0.31	1.3		0.07	0.01	0.02
0.03				0.12				0.01				0.07	2.83	0.64		1.8	6.3	3.42		0.02	0.08	0.02
0.21				0.22				0.02				1.54	0.08	0.35		2.09	0.74	4.81		0.05	0.03	0.01
0.01				0.01				0				0.13	2.25	0.71		0.63	14.56	3.34		0.02	0.07	0.03
0.06				0.06				0.01				0.64	0.86	0.4		0.86	3.68	0.47		0.05	0.06	0.02
0.3				0.3				0.06				4.68	2.63	2.71		11.49	3.98	5.04		0.12	0.06	0.03
0.08				0.08				0.01				0.23	3.19	0.06		5.47	4.74	0.74		0.23	0.09	0.01
0.06				0.06				0.01				0.47	3.39	0.38		5.2	4.59	1.62		0.03	0.15	0.03
												1.21	0.15	1.15		1.22	1.82	2.33		0.11	0.03	0.08
												0.37	0.08	0.13		12.49	13.25	0.19		0.17	0.08	0.01
												1.06	1.03	0.21		5.45	6.66	0.59		0.04	0.07	0.02
												1.09	1.26	0.53		3.05	8.45	0.55		0.04	0.05	0.02
												0.79	1.19	1.02		18.7	3.21	2.42		0.07	0.06	0.02
												4.12	0.95	0.27		4.24	5.53	0.76		0.42	0.04	0.01
												37.21	1.59	0.73		40.61	10.17	0.73		0.28	0.08	0.04
												0.15	1.84	0.13		0.39	2.81	0.52		0.02	0.06	0.01
												1.65	1.77	0.2		10.88	3.55	1.78		0.32	0.07	0.03
												1.11	1.57	1.09		1.11	11.53	2.12		0.06	0.08	0.04
												0.17	2.02	0.48		0.48	9.79	0.48		0.03	0.08	0.03
												0.09	5.11	0.88		0.82	12.28	3.74		0.02	0.1	0.01
												6.82	0.76	0.26		10.14	1.51	5.44		0.07	0.09	0.02
												0.17	1.92	0.01		0.6	7.51	0.17		0.04	0.06	0.01
												7.06	2.02	1.15		8.93	2.54	2.49		0.12	0.08	0.04
												0.23	3.28	1.37		0.23	7.83	2.66		0.02	0.09	0.05
												0.11	0.97	1		0.39	7.91	1.64		0.04	0.08	0.03
												0.07	3.18	0.89		0.17	3.65	1.43		0.01	0.08	0.09
												1.36	0.57	0.04		4.67	3.09	0.21		0.08	0.12	0
												12.24	4.16	0.72		12.44	4.17	0.79		0.26	0.26	0.02
												2.2	2.14	2.71		10.93	3.34	3.78		0.06	0.12	0.04
												1.97	1.98	0.83		26.38	4.79	0.83		0.07	0.18	0.04
												3.44	0.63	0.74		11.81	2.05	0.74		0.13	0.05	0.04
												0.42	4.24	0.55		0.48	7.26	0.55		0.04	0.09	0.03
												0.08	0.04	0.73		0.61	1.68	1.67		0.05	0.03	0.03
												17.75	1.36	0.54		18.82	1.45	7.88		0.35	0.07	0.03
												0.25	1.06	0.51		0.47	5.2	3.24		0.02	0.32	0.03
												0.19	1.09	1.04		0.43	2.14	4.33		0.02	0.06	0.02
												8.14	1.35	1.03		10.38	5.83	1.06		0.15	0.08	0.03
												0.52	0.22	0.07		0.91	2.89	1.08		0.04	0.06	0.02
												3.71	0.82	0.4		15	3.25	2.51		0.18	0.05	0.03
												1.58	0.15	0.42		20.93	3.12	3.1		0.05	0.12	0.04
												0.45	0.23	0.94		0.45	6.74	2.31		0.03	0.11	0.03
												13.64	0.76	0.56		19.89	1.43	0.85		0.12	0.04	0.04
												2.25	2.9	2.17		2.7	5.45	2.23		0.09	0.09	0.06
												4.54	0.68	1.18		15.79	3.6	5.43		0.07	0.12	0.03
												0.21	2.97	0.14		0.32	6.22	0.54		0.03	0.11	0.02
												0.91	5.96	0.31		4.48	7.99	1.81		0.06	0.15	0.03
												4.76	1.73	0.41		4.77	3.28	4.2		0.34	0.07	0.02
												2.15	0.14	0.16		2.15	2.62	3.02		0.2	0.05	0.04
												4.38	1.16	0.3		6.7	1.37	1.52		0.07	0.05	0.04
												8.52	1.05	1.45		9.46	3.13	2.93		0.13	0.1	0.02
												0.29	0.44	0.25		0.51	1.92	1.66		0.04	0.07	0.03
												1.47	0.05	0.17		11.21	0.67	0.9		0.06	0.02	0.02
												45.77	0.61	2.08		60.74	3.13	5.75		0.32	0.1	0.03
												13.18	1.74	0.07		15.7	1.74	3.28		0.17	0.11	0.01
												0.17	1.07	0.4		1.08	3.08	0.85		0.03	0.1	0.03
												1.8	0.61	0.48		4.79	2.81	2.72		0.06	0.1	0.01
												0.14	3.94	0.23		0.27	4.04	0.23		0.02	0.19	0.01
												0.24	6.35	1.19		1.35	6.67	6.15		0.06	0.25	0.03
												1.83	1.5	0.24		2.68	15.93	2.52		0.03	0.05	0.07
												4.12	0.3	1.04		50.28	1.01	6.66		0.15	0.02	0.04
												0.21	2.75	0.1		1.43	5.92	0.11		0.04	0.02	0
												0.19	0.91	0.16		0.35	1	0.29		0.02	0.03	0.01
												0.2	1.86	2.37		6.18	5.93	4.64		0.08	0.05	0.02
												0.12	1.99	1.66		0.77	12.09	6.31		0.08	0.04	0.02
												11.63	1.85	0.32		19.24	3.21	8.74		0.13	0.04	0.03
												1.77	0.88	0.38		1.92	1.68	0.87		0.14	0.06	0.01
												3.55	0.7	0.91		4.08	7.9	1.71		0.29	0.03	0.04
												0.35	2.41	0.7		9.58	14.01	0.97		0.23	0.08	0.02
												2.16	0.84	0.3		4.33	1.24	0.73		0.32	0.02	0.01
												1.97	0.09	0.28		1.98	3.85	0.28		0.2	0.02	0.02
												0.67	0.47	0.25		1.38	8.44	0.31		0.07	0.04	0.02
												0.26	0.28	0.1		0.26	4.32	1.83		0.03	0.12	0.02
												0.67	1.71	0.19		3.64	7	2.79		0.06	0.08	0.03
												2.36	1.83	0.97		2.39	7.68	1.03		0.14	0.03	0.03
												1.08	2.23	0.55		9.84	4.52	3.92		0.06	0.09	0.02
												0.91	1.83	0.37		3.07	10.91	0.37		0.03	0.08	0.02
												0.26	3.05	0.05		1.83	11.55	1.22		0.08	0.04	0.03
												2.58	4.42	0.88		2.69	15.54	1.17		0.1	0.13	0.04
												0.09	1.47	0.37		1.06	7.24	0.99		0.04	0.13	0.01
												0.06	0.85	2.34		0.31	24.7	4.23		0.02	0.12	0.02
												0.05	1.41	0.91		1.85	16.77	7.74		0.02	0.12	0.03
												6.93	0.6	0.26		25.31	1.41	0.26		0.1	0.05	0.02
												0.08	0.53	1.19		12.56	3.31	1.3		0.08	0.1	0.03
												1.75	2.96	0.04		18.28	3.83	1.26		0.07	0.05	0.01
												3.4	0.96	0.24		7.76	1.02	0.24		0.09	0.06	0.01
												0.22	0.14	0.67		2.56	7.54	0.7		0.05	0.02	0.02
												0.17	2.26	0.89		1.25	12.09	2.19		0.09	0.09	0.1
												0.07	1.96	0.21		0.84	9.07	0.48		0.03	0.03	0.01
												0.85	0.28	1.75		12.93	28.5	3.77		0.34	0.09	0.02
												0.27	0.83	0.98		20.57	13.2	2.66		0.55	0.12	0.03
												3.05	0.14	1.01		3.08	11.85	3.83		0.31	0.04	0.05
												1.09	0.18	0.02		12.49	11.35	0.15		0.06	0.11	0.01
												4.57	0.62	0.26		10.23	5.73	2.48		0.27	0.02	0.03
												0.15	2.44	0.03		2.48	8.48	0.49		0.03	0.03	0.01
												0.08	1.32	0.96		0.54	15.19	3.71		0.03	0.05	0.05
												0.02	0.79	0.09		0.32	19.53	1.68		0.03	0.06	0.05
												3.58	2.08	0.08		4.79	5.61	0.09		0.14	0.05	0
												3.71	5.08	0.29		11.29	14.55	0.29		0.23	0.05	0.01
												0.79	3.66	0.4		8.14	7.71	1.58		0.05	0.07	0.1
												0.05	2.35	0.25		2.73	21.04	1.15		0.1	0.09	0.01
												0.63	0.16	1.09		1.81	4.64	3.11		0.03	0.03	0.03
												0.09	1.49	1.24		0.48	13.77	3.39		0.02	0.07	0.02
												0.06	0.31	0.23		0.31	14.42	0.23		0.01	0.05	0.01
												4.93	0.46	0.3		6.12	4.12	1.19		0.26	0.05	0.04
												2.75	0.6	0.52		7.66	2.6	0.57		0.19	0.02	0.03
												7.18	1.69	0.14		7.34	10.16	0.75		0.15	0.09	0.02
												1.03	1.12	0.3		2.64	1.52	0.31		0.04	0.1	0.01
												0.23	1.66	0.04		1.44	10.5	1.15		0.05	0.03	0.03
												0.26	3.69	0.29		0.26	3.75	2.64		0.02	0.1	0.03
												0.01	0.82	1.14		0.9	0.83	2.17		0.01	0.03	0.08
												0.22	2.02	0.15		0.46	14.98	0.79		0.03	0.08	0.01
												0.44	1.01	0.65		7.14	3.88	1.95		0.17	0.15	0.05
												5.5	4.02	0.15		5.54	29.13	1.94		0.33	0.1	0.09
												2.55	0.33	0.45		4.15	8.84	2.75		0.11	0.07	0.01
												0.26	0.8	0.35		0.26	17.91	1.71		0.02	0.06	0.02
												0.5	4.25	0.69		0.52	5.34	1.13		0.04	0.1	0.02
												1.35	1.36	0.05		2.58	1.48	0.05		0.08	0.07	0
												1.01	4.01	0.18		1.65	13.69	0.65		0.12	0.05	0.01
												0.2	2.28	0.7		5.98	25.25	1.95		0.25	0.15	0.02
												2.71	0.49	0.27		2.95	0.65	0.28		0.22	0.02	0.02
												1.77	0.21	0.89		1.89	1.16	1.14		0.14	0.04	0.02
												0.11	0.5	1.85		2.88	27.22	2.02		0.02	0.1	0.04
												0.12	0.2	0.32		0.13	1.54	0.83		0	0.07	0.02
												0.62	0.5	0.06		2.47	4.86	0.21		0.01	0.06	0.01
												0.36	0.09	0.32		0.57	5.03	1.99		0.03	0.05	0.04
												1.68	2.24	0.76		6.96	11.73	0.76		0.02	0.09	0.05
												0.07	2.31	0.09		0.24	7.39	1.14		0	0.16	0.03
												0.66	2.23	0.08		2.51	9.9	1.27		0.02	0.15	0.03
												0.42	1.54	0.46		0.5	10.06	2.36		0.02	0.12	0.06
												0.04	0.2	0.36		0.69	5.47	0.54		0.03	0.28	0.02
												0.38	0.63	0.03		5.72	5.72	1.16		0.02	0.12	0.03
												0.08	7.21	0.13		2.57	10.62	0.13		0.03	0.04	0.01
												1.28	1.63	0.33		1.57	9.87	1.87		0.02	0.04	0.03
												0.92	1.45	0.24		8.31	4.8	0.8		0.03	0.12	0.02
												0.37	0.44	0.13		1.11	1.92	2.42		0.07	0.05	0.02
												1.71	4.28	0.31		3.34	17.39	2.72		0.02	0.09	0.02
												0.13	0.3	1.7		2.55	0.3	2.91		0.03	0.01	0.04
												0.64	0.14	0.77		5.54	5.49	0.77		0.02	0.02	0.05
												0.43	4.02	1		4.61	5.22	1.03		0.02	0.1	0.05
												0.02	0.18	0.34		0.08	4.54	5.5		0	0.04	0.04
												0.22	7.27	1.04		2.35	11.39	1.04		0.01	0.05	0.03
												0.2	1.4	1.55		4.73	16.34	4.26		0.02	0.07	0.03
												0.13	1.34	0.49		4.95	4	0.7		0.02	0.09	0.03
												0.04	0.48	0.32		3.2	0.48	1.62		0.02	0.03	0.04
												0.21	5.45	0.8		1.54	5.63	0.8		0.01	0.27	0.03
												0.16	0.59	0.12		2.29	0.8	0.15		0.02	0.04	0.01
												0.04	2.04	0.73		0.1	2.45	1.6		0	0.12	0.04
												0.02	0.63	0.95		0.67	1.9	1.92		0.01	0.09	0.03
												1.22	0.17	0.15		1.46	0.7	0.52		0.02	0.01	0.02
												0.08	2.67	0.09		0.32	11.05	0.18		0.01	0.1	0.01
												0.49	3.08	1.1		7.33	3.44	4.43		0.02	0.24	0.03
												0.23	1.38	0.06		4.54	13.67	0.23		0.02	0.07	0.01
												0.83	1.67	0.38		2.91	5.98	0.89		0.01	0.03	0.04
												0.17	1.64	0.26		1.51	9.52	2.72		0.01	0.07	0.02
												0.97	1.71	0.06		1.86	11.04	0.49		0.02	0.06	0.02
												0.4	0.62	0.28		1.26	2.94	0.28		0.04	0.06	0.02
												0.02	0.54	0.16		1.32	1.68	0.67		0.04	0.03	0.02
												0.89	2.46	0.5		5.53	4.75	0.61		0.02	0.08	0.02
												0.95	0.15	0.51		7.9	3.46	0.51		0.04	0.06	0.03
												0.23	5.05	0.8		1.31	11.57	1		0.01	0.12	0.03
												0.09	3.29	0.18		4.8	3.59	0.29		0.02	0.08	0.01
												0.09	0.96	0.35		0.13	2.88	3.34		0.01	0.04	0.03
												0.1	0.75	0.34		0.1	0.92	0.94		0.01	0.05	0.03
												0.55	2.21	0.22		5.12	5.62	1.14		0.02	0.08	0.03
												0.39	2.11	0.47		2.24	2.76	0.47		0.01	0.06	0.02
												0.96	2.27	0.23		3.18	2.27	0.84		0.01	0.12	0.02
												0.79	1.19	0.56		3.29	1.47	1.72		0.02	0.11	0.02
												0.55	2.44	0.91		3.52	3.53	1.94		0.01	0.13	0.03
												0.38	2	1.01		4.08	2.92	1.01		0.02	0.11	0.03
												0.07	1.73	0.67		4.69	2.21	0.67		0.02	0.05	0.04
												0.06	3.19	0.12		0.06	3.63	0.38		0	0.06	0.02
												0.36	1.9	0.83		2.73	4.73	1.48		0.01	0.3	0.02
												0.19	0.17	0.08		4.81	5.68	1.06		0.02	0.04	0.01
												0.17	0.15	0.18		7.13	0.36	1.24		0.03	0.02	0.02
												0.57	1.57	0.6		0.86	2.03	0.94		0.02	0.1	0.02
												0.25	1.63	0.09		0.86	10.45	0.67		0.01	0.07	0.01
												0.44	2.12	0.52		2.12	3.54	1.29		0.02	0.08	0.08
												0.25	3.51	0.21		2.32	6.27	0.21		0.02	0.07	0.01
												0.39	3.62	0.61		2.24	11.14	1.69		0.01	0.09	0.04
												0.15	0.29	0.06		0.35	0.41	0.34		0.01	0.01	0.01
												0.5	0.48	0.53		1.88	2.83	0.53		0.01	0.07	0.02
												0.58	1.76	0.01		0.66	1.88	1.42		0.03	0.12	0.05
												0.18	0.53	1.11		0.26	0.53	1.36		0.01	0.03	0.06
												0.41	2.6	0.81		0.53	7.8	2.89		0.01	0.07	0.03
												1.45	0.94	0.7		3.36	2.51	0.7		0.03	0.06	0.04
												0.94	1.37	1.01		3.23	1.4	1.02		0.05	0.06	0.06
												0.07	0.89	0.11		0.2	1.08	1.24		0.01	0.07	0.02
												0.29	1.07	0.07		1.44	6.39	0.45		0.01	0.14	0.01
												0.06	0.27	0.15		2.33	1.57	0.77		0.02	0.04	0.03
												0.25	4.58	1.03		1.37	7.47	1.07		0.01	0.18	0.06
												0.14	0.13	2.38		0.98	2.74	2.78		0.01	0.03	0.03
												1.14	1.73	0.41		1.48	8	0.84		0.03	0.09	0.02
												0.25	2.45	0.81		0.25	2.54	0.81		0.01	0.12	0.05
												0.06	1.67	0.26		0.13	1.68	1.35		0.01	0.08	0.02
												0.02	2.28	1.05		0.04	2.47	1.31		0	0.12	0.03
												0.06	0.06	0.8		0.89	0.35	3.5		0.02	0.02	0.05
												0.12	0.22	0.96		0.25	0.33	1.96		0.01	0.02	0.04
												0.76	1.01	0.17		0.77	1.1	0.28		0.02	0.03	0.01
												0.24	2.26	0.41		0.24	6.97	1.01		0.01	0.09	0.02
												0.02	0.81	0.45		0.05	1.35	2.02		0	0.02	0.03
												0.04	0.06	0.58		0.61	0.29	0.68		0.03	0.02	0.03
												25.12	0.31	0.19		92.07	5.83	0.93		0.29	0.08	0.01
												10.59	5.58	1		16.47	5.79	2.78		0.15	0.18	0.05
												0.26	5.27	1.28		4.55	6.63	1.89		0.06	0.1	0.03
												4.74	0.91	1.29		54.62	1.71	1.36		0.24	0.03	0.05
												3.78	0.73	0.29		11.75	2.17	0.29		0.04	0.08	0.02
												0.92	0.2	0.55		9.27	0.81	1.36		0.1	0.03	0.02
												0.85	0.65	0.47		26.91	3.45	0.52		0.23	0.07	0.03
												7.21	0.66	0.58		64.5	0.95	1.28		0.21	0.06	0.04
												14.89	2.08	0.52		110.16	4.36	0.52		0.35	0.16	0.02
												12.4	2.63	1.73		49.42	3.42	2.27		0.16	0.08	0.05
												2.03	1.53	0.51		24.72	3.47	0.58		0.08	0.09	0.02
												7.81	1.51	0.12		82.36	2.65	0.15		0.26	0.07	0
												1.8	0.78	1.24		10.02	0.84	1.25		0.09	0.03	0.03
												7.05	0.14	0.02		82.02	1.62	0.02		0.29	0.06	0
												1.64	3.16	1.58		7.49	3.72	1.95		0.08	0.12	0.05
												2.54	0.28	0.32		3.94	1.43	1.11		0.18	0.04	0.03
												11.17	1.4	0.4		74.3	2.67	1.12		0.24	0.07	0.03
												9.84	1.54	0.7		20.6	1.76	0.94		0.26	0.06	0.03
												0.09	0.16	0.12		12.36	0.71	0.12		0.14	0.02	0.01
												4.32	0.18	0.49		23.29	0.18	1.28		0.15	0.01	0.03
												1.61	4.02	0.81		66.89	4.03	1.75		0.21	0.25	0.04
												1.83	0.09	0.2		27.17	1.01	0.95		0.3	0.04	0.02
												5.18	1.73	1.08		45.52	1.91	1.17		0.16	0.12	0.05
												3.78	1.38	0.59		50.88	1.38	0.77		0.16	0.09	0.02
												7.36	0.01	0.17		60.13	0.33	0.3		0.25	0.02	0.01
												0.2	0	0.99		68.21	0.85	1.66		0.22	0	0.04
												10.35	0.01	1.34		57.35	0.06	1.36		0.18	0	0.06
												0.31	0.39	0.23		7.01	3.72	1.14		0.03	0.12	0.03
												3.9	0.26	0.82		10.69	2	1.91		0.22	0.01	0.06
												0.91	0.1	0.11		10.38	1.69	0.56		0.03	0.01	0.02
												5.69	0.13	0.74		76.94	1.69	1.73		0.24	0.01	0.05
												3.32	0.07	0.13		66.6	0.39	0.49		0.22	0.01	0.02
												10.29	0.37	0.3		23.12	9.75	0.37		0.53	0.04	0.02
												5.1	0.21	0.6		46.68	2.53	0.63		0.15	0.01	0.03
												2.28	0.17	0.46		62.09	1.79	0.78		0.2	0.01	0.04
												0.01	1.46	1.08		0.01	7.55	2.23		0	0.02	0.1
												0.67	0.43	0.42		14.64	3.42	1.26		0.07	0.08	0.05
												10.43	0.32	1.05		74.5	4.39	1.07		0.26	0.01	0.05
												2.67	0.67	0.23		11.45	0.68	0.23		0.53	0.02	0.01
												0.53	0.04	0.52		1.43	0.05	0.81		0.03	0	0.04
												0.01	0.38	0.78		0.03	6.36	1.06		0	0.02	0.05
												3.32	0.36	0.4		38.11	2.32	1.35		0.15	0.01	0.06
												0.72	0.3	0.07		0.73	2.36	0.07		0.04	0.01	0
												0	0.09	1.34		0.05	0.09	1.5		0	0.01	0.04
												4.17	0.1	2.02		20.34	5.04	11.74		0.23	0.02	0.05
												6.7	0.15	2.68		39.58	2.32	3.69		0.19	0.01	0.05
												1.36	0.06	0.96		69	1.73	4.37		0.31	0.02	0.06
												7.56	2.68	1.22		22.67	2.95	2.3		0.84	0.14	0.06
												0.01	0.16	1.26		0.01	2.59	3.74		0	0.02	0.04
												3.94	0.15	0.95		45.08	1.91	4.92		0.29	0.02	0.07
												4.9	0.38	0.96		13.02	1	11.11		0.5	0.01	0.08
												0	1	0.64		0.03	15.53	2.91		0	0.05	0.05
												0.01	0.44	0.68		0.03	2.68	1.09		0	0.03	0.03
												0.64	2	2.89		11.02	11.06	4.69		0.1	0.04	0.05
												3.38	2.14	2.17		10.16	4.07	15.28		0.28	0.03	0.05
												3.56	3.13	0.75		31.18	23.63	14.6		0.31	0.08	0.05
												0.01	0.14	1.55		0.02	1.84	3.45		0	0.01	0.06
												7.31	0.07	1.68		24.15	4.45	6.65		0.28	0.01	0.04
												1.04	0.4	0.85		5.19	6.01	0.85		0.07	0.02	0.05
												0.01	1.43	0.77		0.01	1.67	3.27		0	0.04	0.06
												0.03	1.5	1.36		0.05	2.65	11.5		0	0.06	0.07
												0.66	0.52	0.7		0.9	5.69	1.22		0.02	0.04	0.02
												0.79	0.22	1.57		1.27	2.45	10.72		0.06	0.03	0.04
												2.3	0.23	0.73		12.74	15.81	3.28		0.39	0.05	0.01
												4.09	4.16	0.88		4.47	15.05	7.83		0.17	0.05	0.03
												0.68	0.49	0.81		1.97	16.78	6.14		0.02	0.05	0.03
												0.27	3.74	0.2		5.24	20.08	0.8		0.03	0.07	0.02
												0.28	1.67	0.32		1.75	1.68	0.61		0.02	0.1	0.02
												0.19	4.57	1.12		0.34	8.6	4.8		0.01	0.03	0.05
												4.74	0.49	2.79		10.81	1.86	5.04		0.05	0.01	0.06
												0.34	0.46	2.22		8.18	1.39	11.52		0.03	0.03	0.04
												0.48	1.68	1.2		1.21	3.75	3.2		0.02	0.01	0.05
												1.09	1.26	0.88		3.03	7.01	3.91		0.05	0.02	0.01
												2.08	4.74	0.48		8.47	9.25	2		0.05	0.03	0.03
												0.22	0.22	0.44		3.57	0.91	2.74		0.04	0.02	0.05
												0.77	3.41	1.82		0.77	5.11	6.23		0.05	0.02	0.06
												0.54	0.17	1.24		14.39	3.6	11.68		0.05	0.01	0.05
												0.12	0.74	0.04		12.46	9.14	10.68		0.04	0.03	0.04
												0.94	0.33	0.56		13.38	2.99	0.6		0.04	0.01	0.02
												0.98	1.19	0.48		1.03	3.15	2.94		0.05	0.04	0.02
												0.38	0.59	0.36		4.72	5.34	4.16		0.05	0.02	0.01
												0.06	1.34	1.83		1.63	1.76	5.24		0.04	0.02	0.02
												0.92	0.92	0.15		1.22	4.82	1.63		0.05	0.02	0.04
												1.14	0.17	0.99		5.91	4.4	3.59		0.05	0.04	0.03
												0.99	1.47	2.01		6.1	3.24	2.35		0.05	0.03	0.03
												0.84	1.98	0.18		12.17	2.59	0.75		0.04	0.03	0.05
												0.84	3.52	0.45		3.73	7.35	5.27		0.03	0.02	0.06
												1.01	0.11	1.13		2.85	0.66	5.75		0.03	0.01	0.05
												0.91	2.01	0.46		12.16	2.9	4.23		0.04	0.03	0.06
												1.48	0	1.3		9.08	1.38	6.46		0.03	0	0.07
												0.17	4.51	0.37		6.91	17.47	0.87		0.04	0.06	0.05
												0.23	1.5	0.77		8.47	5.71	6.16		0.04	0.1	0.02
												0.51	1.31	0.65		2.35	14.02	1.13		0.04	0.1	0.03
												0.75	1.54	0.29		2.14	21.02	1.11		0.04	0.07	0.03
												0.68	4.94	1.2		5.15	30.26	7.04		0.07	0.1	0.05
												0.94	4.44	1.34		10.97	23.51	2.14		0.04	0.08	0.07
												2.08	0.33	1.24		3.88	12.99	8.7		0.05	0.04	0.04
												0.52	0.97	0.96		1.49	16.99	3.8		0.03	0.06	0.03
												0.05	0.98	0.41		15.63	2.7	0.49		0.05	0.1	0.03
												0.09	2.03	3.34		0.44	11.45	6.31		0.03	0.08	0.04
												0.38	1.39	1.48		6.88	4.5	7.83		0.07	0.07	0.03
												0.09	2.02	2.91		7.94	3.53	7.16		0.06	0.03	0.03
												0.24	0.82	0.51		3.28	2.37	0.62		0.05	0.11	0.01
												0.72	0.31	2.08		6.56	2.76	5.93		0.04	0.03	0.02
												0.53	0.6	3.26		0.58	14.55	13.16		0.04	0.05	0.04
												1.03	1.75	0.59		1.16	2.28	0.91		0.02	0.07	0.01
												0.6	1.2	0.82		5.55	9.14	1.84		0.04	0.04	0.04
												1.48	0.9	0.68		7.04	7.4	1.14		0.05	0.02	0.02
												0.63	0.98	0.78		10.21	5.68	3.74		0.03	0.02	0.03
												0.23	1.3	1.34		14.3	24.92	1.55		0.05	0.08	0.04
												0.62	0.03	0.61		6.73	0.64	3.82		0.04	0.02	0.05
												0.85	0.03	0.44		3.65	2.53	6.25		0.08	0.03	0.05
												0.12	1.09	2.46		10.53	2.08	2.64		0.04	0.02	0.04
												0.33	2.17	2.41		0.35	6.49	4.39		0.02	0.02	0.05
												1.14	2.11	0.64		4.59	4.63	3.01		0.04	0.04	0.02
												1.91	0.02	0.08		8.67	1.78	0.19		0.05	0.02	0.01
												0.77	1.29	0.11		6.19	11.15	5.82		0.03	0.04	0.08
												0.67	0.26	1.15		3.85	1	5.73		0.05	0.01	0.1
												0.89	0.79	1.38		7.45	8.34	9.19		0.03	0.03	0.03
												0.16	1.64	1.23		1.3	11.45	20.52		0.02	0.06	0.07
												1.15	0.04	0.64		5.4	8.36	3.19		0.05	0.03	0.07
												0.18	0.11	0.37		9.44	10.37	3.98		0.06	0.03	0.04
												0.12	3.63	0.42		12.55	4.98	0.42		0.05	0.05	0.03
												1.33	1.85	1.72		5.69	4.11	3.03		0.08	0.11	0.07
												0.45	0.12	3.08		6.56	0.45	10.13		0.06	0.01	0.05
												0.58	0.33	0.56		2.23	2.26	1.17		0.04	0.01	0.04
												0.38	0.51	0.17		1.72	3.96	0.43		0.04	0.01	0.02
												0.57	1.55	0.29		3.64	5.59	6.14		0.04	0.02	0.05
												0.31	2.31	0.23		2.43	19.43	4.85		0.04	0.06	0.11
												0.17	0.37	1.45		4.21	1.92	14.82		0.03	0.02	0.05
												2.25	1.01	0.51		3.85	6.2	1.84		0.05	0.11	0.06
												0.13	4.16	0.63		0.82	4.3	2.24		0.02	0.09	0.05
												0.19	1.08	0.62		0.33	2.17	1.2		0.01	0.04	0.03
												1.33	0	1.58		10.53	0.03	16.68		0.04	0	0.06
												0.2	0.03	0.55		2.6	0.52	8.41		0.04	0	0.03
												1.63	2.46	0.54		12.14	2.65	1.19		0.04	0.06	0.04
												0.7	0.01	0.57		1.42	0.54	0.67		0.04	0	0.03
												0.47	0.73	1.9		11.18	4.38	14.63		0.05	0.04	0.06
												1.33	2.17	1.53		1.88	2.17	16.04		0.04	0.14	0.06
												0.51	1.24	1.25		6.45	4.99	7.82		0.04	0.13	0.04
												0.82	2.2	0.94		1.78	18.65	1.89		0.04	0.06	0.1
												0.09	1.61	1.06		0.36	15.67	6.54		0.02	0.07	0.05
												0.86	1.82	0.59		5.17	16.34	1.59		0.1	0.05	0.06
												1.89	0.73	2.47		4.56	15.89	4.81		0.04	0.05	0.05
												0.72	1.49	0.47		6.85	24.07	2.19		0.06	0.08	0.05
												1.92	1.96	0.99		15	12.46	6.72		0.05	0.04	0.05
												0.53	0.53	1.33		0.85	27.36	4.39		0.03	0.09	0.05
												0.13	0.16	0.51		0.48	12.94	0.51		0.01	0.08	0.04
												0.54	0.13	0.9		7.79	0.22	1.74		0.05	0.01	0.04
												1.72	1.33	0.83		5.02	7.64	0.83		0.04	0.09	0.04
												0.4	0.36	1.21		2.38	2.74	8.03		0.05	0.1	0.05
												0.5	1.23	0.91		0.5	1.26	7.05		0.03	0.08	0.05
												0.83	4.37	0.81		1.02	20.84	0.98		0.03	0.1	0.04
												0.61	1.81	2.12		0.72	28.74	4.58		0.03	0.1	0.04
												0.99	2.48	0.88		3.44	20.16	2.26		0.06	0.07	0.09
												0.38	0.1	3.13		9.53	1.75	3.52		0.07	0.01	0.09
												0.37	0.94	0.49		1.52	21.17	0.49		0.1	0.07	0.02
												0.63	0.72	1.82		9.69	1.65	11.65		0.04	0.08	0.07
												0.87	3.37	0.26		7.48	9.41	2.26		0.05	0.06	0.07
												0.63	1.65	0.38		1.56	3.44	2.04		0.05	0.02	0.04
												2.39	3.71	1.04		4.94	26.92	5.3		0.04	0.09	0.05
												0.98	0.43	1.25		3.11	0.79	6.6		0.06	0.01	0.04
												1.49	11	0.68		4.22	18.69	5.63		0.04	0.08	0.08
												0.86	1.35	1.32		7.71	18.76	3.67		0.05	0.06	0.05
												0.42	1.32	1.4		7.93	11.65	5.91		0.04	0.09	0.06
												0.57	2.71	1.83		2.42	3.21	2.95		0.07	0.06	0.08
												0.46	0.83	3.01		1.03	5.02	8.34		0.05	0.06	0.06
												1.64	0.84	1.02		11.2	1.3	2		0.05	0.06	0.04
												0.35	0.08	0.79		11.96	23.57	3.08		0.05	0.08	0.09
												0.43	0.03	0.88		2.72	13.78	8.16		0.07	0.07	0.04
												0.79	0.01	0.31		8.67	0.16	10.59		0.06	0.01	0.05
												0.27	0.01	1.08		8.69	0.77	7.16		0.04	0	0.04
												0.36	1.78	0.03		8.48	2.48	1.24		0.03	0.06	0.07
												0.29	0.19	0.03		5.4	3.25	2.79		0.03	0.01	0.09
												0.98	0.3	0.35		0.98	10.76	3.09		0.06	0.04	0.1
												1.21	3.11	2.94		3.84	18.18	12.9		0.05	0.06	0.06
												0.77	4.35	0.15		9.42	16.8	1.32		0.05	0.06	0.04
												0.34	0.26	0.91		3.56	1.17	2.58		0.05	0.05	0.12
												0.99	1.1	0.89		11.44	19.57	1.22		0.05	0.11	0.08
												2.1	2.03	1.71		4.26	25.37	15.98		0.05	0.08	0.09
												0.1	3.94	0.37		7.1	9.76	0.45		0.05	0.1	0.02
												0.75	1.62	1.49		10.46	8.73	3.05		0.05	0.14	0.1
												0.92	1.55	0.17		0.92	9.14	0.71		0.06	0.1	0.03
												0.79	0.24	0.42		3.14	2.58	4.33		0.05	0.01	0.04
												1.36	3.66	0.91		2.91	4.62	3.37		0.04	0.05	0.16
												1.67	6	0.76		11.99	8.57	3.85		0.06	0.04	0.07
												1.32	1.71	0.21		2.15	5.65	2.21		0.06	0.21	0.14
												1.06	3.84	1.3		7.98	6.69	2.53		0.07	0.03	0.06
												0.85	0.4	1.6		8.86	6.08	1.6		0.06	0.04	0.03
												1.88	2.19	0.74		1.9	10.1	5.3		0.05	0.03	0.08
												0.51	1.46	0.63		3.62	2.17	5.35		0.06	0.05	0.03
												0.64	8.64	0.59		6.69	24.24	1.16		0.03	0.08	0.05
												0.55	0.02	1.12		4.98	1.21	7.67		0.06	0	0.08
												0.43	0.02	2.16		2.82	0.06	4.05		0.04	0	0.07
												1.81	1.29	0.67		4.51	13.55	7.18		0.04	0.04	0.06
												0.88	1.33	0.07		2.95	19.87	0.07		0.04	0.08	0
												1.11	2.04	1.4		6.63	2.31	4.92		0.03	0.04	0.05
												1.04	0	2.83		4.04	15.01	5.12		0.06	0.1	0.03
												2.47	0	0.47		10.48	12.67	2.39		0.05	0.04	0.05
												0.25	0.03	1.1		1.68	3.52	2.5		0.04	0.01	0.03
												0.44	0.04	1.57		5.12	1.48	3.8		0.03	0	0.05
												0.38	0.03	1.64		0.38	0.97	2.32		0.02	0	0.03
												1.49	1.56	1.09		3.51	1.57	8.54		0.06	0.06	0.06
												3.33	0.02	0.85		11.32	0.18	2.27		0.06	0	0.09
												0.63	0.23	1		3.42	0.37	8.36		0.16	0.01	0.06
												2.79	2.96	1.71		7.03	5.84	6.56		0.04	0.04	0.05
												1.26	0	0.08		6.46	3.92	4.37		0.03	0.01	0.05
												2.41	0.17	0.58		8.79	0.17	1.35		0.05	0.01	0.02
												0.09	5.43	0.91		0.74	21.18	1.85		0.05	0.07	0.09
												0.98	1.83	0.33		6.41	12.75	5.09		0.03	0.04	0.07
												1.07	0.15	0.32		5.8	0.18	0.47		0.04	0.01	0.01
												0.85	0.54	0.02		1.16	7.57	2.76		0.04	0.03	0.04
												0.58	0.4	2.06		0.86	0.63	6.37		0.03	0.03	0.06
												0.4	0.15	1.89		1.94	0.81	7.49		0.02	0.03	0.06
												0.08	0.86	1.45		0.08	17.69	2.38		0	0.06	0.04
												1.33	0.81	0.7		3.86	5.77	1.4		0.05	0.06	0.04
												0.83	0.83	0.58		2.04	4.55	2.23		0.04	0.14	0.04
												1.35	1.46	1.18		2.61	1.77	3.96		0.02	0.03	0.08
												0.06	2.52	1.42		0.06	5.8	6.83		0	0.04	0.05
												1.07	1.68	1.35		6.96	1.69	1.63		0.04	0.11	0.08
												0.83	5.04	0.32		4.01	10.02	2.15		0.04	0.1	0.06
												0.16	0.01	0.63		2.69	0.97	3.01		0.05	0	0.03
												1.16	2.92	0.33		5.27	9.05	0.5		0.04	0.03	0.03
												0.43	1.54	0.56		0.52	1.9	3.16		0.02	0.07	0.06
												0.33	5.96	1.52		0.35	11	7.78		0.02	0.06	0.07
												1.33	1.31	0.32		5.42	26.96	6.67		0.04	0.09	0.06
												0.82	0.83	1.91		2.66	0.83	4.49		0.04	0.05	0.07
												0.56	0.82	1.15		6.45	9.13	5.63		0.05	0.13	0.05
												1	0.17	1.48		7.45	13.08	3.25		0.05	0.05	0.07
												2.23	0.5	2.98		7.28	3.58	4.73		0.05	0.01	0.04
												0.3	0.25	0.56		5.18	1.41	1.78		0.05	0.09	0.04
												1.11	0.43	0.31		3.19	3.66	6.2		0.05	0.09	0.06
												0.94	3.19	1.14		3.3	8.93	5.03		0.04	0.1	0.05
												2.08	2.26	1.27		6.36	7.36	2.02		0.05	0.03	0.05
												0.67	1.74	0.88		6.68	1.82	6.54		0.05	0.05	0.06
												0.02	1.69	0.75		4.04	3.15	3.62		0.03	0.04	0.04
												0.13	0.61	0.99		2.59	5.59	2.67		0.04	0.08	0.04
												0.81	0.02	0.65		6.93	0.04	2.79		0.07	0	0.05
												0.13	0.86	0.31		0.86	2.05	1.43		0.02	0.04	0.1
												0.43	0.44	0.27		2.37	6.83	2.17		0.05	0.06	0.05
												1.08	0.93	0.33		2.65	1.25	0.56		0.02	0.05	0.02
												0.22	1.29	0.73		7.37	7.31	1.96		0.06	0.03	0.03
												1.07	0.39	0.75		5.61	0.39	6.89		0.05	0.02	0.07
												0.38	1.07	0.54		3.86	2.74	4.23		0.03	0.11	0.09
												0.4	3.75	0.77		3.63	5.89	2.5		0.09	0.09	0.03
												1.29	1.47	2.23		6.25	10.99	2.24		0.06	0.05	0.14
												0.46	2.72	0.52		4.92	19.27	0.52		0.04	0.07	0.02
												0.87	1.56	3.32		9.73	1.56	5.97		0.08	0.08	0.08
												0.23	5.62	0.36		4.75	20.2	4.2		0.04	0.08	0.06
												0.76	1.45	0.04		1.26	7.89	4.81		0.05	0.07	0.07
												0.18	1.19	2.45		0.18	1.28	2.47		0.01	0.03	0.12
												0.41	3.39	0.37		1.07	7.8	1.48		0.05	0.06	0.02
												0.42	0.01	0.72		4.29	0.96	8.11		0.09	0.02	0.11
												0.59	1.11	0.76		0.61	2.03	4.22		0.03	0.05	0.06
												0.56	0.03	1.53		1.73	1.62	2.1		0.05	0.01	0.08
												0.44	0.05	0.49		4.33	0.84	0.59		0.05	0.01	0.04
												0.69	2.43	0.61		4.33	3.99	2.94		0.05	0.16	0.04
												0.6	0.23	0.46		3.34	11.37	1.3		0.03	0.06	0.07
												1.2	0.34	1.15		5.87	6.47	2.41		0.06	0.03	0.1
												0.41	0.23	0.06		1.13	0.53	0.51		0.04	0.02	0.02
												1.2	0.69	0.17		3.61	0.99	1.28		0.04	0.03	0.03
												0.39	0.28	1.52		3.84	0.54	3.66		0.05	0.04	0.07
												0.29	1.19	1.36		2.8	1.19	3.56		0.03	0.07	0.07
												0.85	1.65	0.11		2.23	1.68	1.38		0.05	0.11	0.06
												0.44	0.01	0.63		2.39	0.09	2		0.05	0	0.05
												0.03	1.66	0.54		0.03	11.41	1.53		0	0.05	0.04
												0.21	2.39	0.41		0.21	9.74	2.57		0.01	0.04	0.07
												0.87	0.05	0.56		1.56	3.96	2.18		0.02	0.02	0.05
												1.64	0.17	0.07		2.67	0.17	1.86		0.04	0.01	0.04
												0.84	0.69	0.36		5.1	16.75	2.24		0.07	0.09	0.05
												1.14	0.71	1.01		1.24	3.86	2.92		0.04	0.08	0.08
												1.03	0.01	0.6		2.97	0.13	1.25		0.05	0	0.04
												0.35	1.7	2.9		2.58	1.72	2.93		0.05	0.11	0.09
												0.29	1.57	0.3		0.29	1.65	1.12		0.02	0.05	0.04
												1.08	5.04	0.33		1.22	10.3	2.1		0.05	0.11	0.08
												0.43	0.02	0.11		1.28	0.14	0.24		0.04	0.01	0.01
												0.38	0.07	0.37		3.73	0.29	0.37		0.06	0.01	0.02
												0.61	0.55	0.46		1.1	15.78	1.35		0.02	0.07	0.06
												0.48	1.55	5.48		0.92	1.62	6.67		0.02	0.04	0.18
												0.25	1.02	2.78		1.81	13.03	9.08		0.04	0.06	0.06
												0.4	1.62	3.28		2.57	5.49	10.05		0.05	0.09	0.1
												0.76	0.04	1.05		2.25	0.23	1.67		0.05	0.01	0.04
												0.29	0.02	5.37		0.77	7.21	32.97		0.02	0.08	0.1
												0.32	10.01	5.53		2.89	14.15	42.39		0.07	0.08	0.14
												0.29	0.67	0.74		1.36	7.16	29.25		0.06	0.1	0.09
												0.54	0.71	0.53		0.61	1.64	7.51		0.02	0.05	0.07
												0.29	0.67	0.75		2.42	4.3	10.27		0.06	0.04	0.06
												0.11	0.1	4.61		0.77	0.74	16.95		0.02	0.01	0.15
												0.33	0.02	1.9		0.95	0.02	3.79		0.03	0	0.06
												2.03	0.82	0.8		3.12	0.82	27.06		0.08	0.04	0.1
												0.35	1.78	1.85		2.48	1.81	2.12		0.08	0.11	0.1
												0.26	4.26	1.6		0.49	5.19	12.72		0.02	0.1	0.11
												0.77	2.44	0.61		1.04	8.06	35.27		0.04	0.04	0.11
												0.59	1.79	4.43		0.89	22.13	6.8		0.04	0.1	0.06
												0.15	0.74	18.81		2.13	4.32	34.95		0.08	0.11	0.11
												0.63	0.22	3.12		1.7	9.04	21.16		0.06	0.04	0.08
												0.09	0.06	4.29		0.25	0.78	27.51		0.02	0.02	0.09
												0.5	0.16	8.45		0.85	3.57	45.67		0.05	0.02	0.14
												0.08	2.64	2.66		0.24	15.37	2.76		0.01	0.08	0.08
												0.05	1.16	0.77		0.58	1.19	4.01		0.04	0.06	0.12
												1.24	0	1.17		1.52	0.03	13.68		0.05	0	0.04
												1.7	0.01	0.73		9.26	0.02	3.06		0.04	0	0.03
												0.48	0.06	4.1		0.84	0.14	15.76		0.03	0.01	0.08
												1.34	0.01	0.93		15.19	6.11	3.43		0.05	0.08	0.02
												0.44	1.39	0.99		12.79	4.07	13.72		0.05	0.03	0.06
												1.47	2.82	1.36		3.01	10.52	6.98		0.04	0.05	0.05
												4	2.5	2.53		14.04	2.52	8.43		0.07	0.16	0.03
												1.55	1.05	3.04		1.55	13.15	6.88		0.07	0.07	0.21
												2.46	1.89	0.32		9.72	13.36	36.47		0.07	0.07	0.13
												2.88	1.3	0.23		4.85	6.03	0.48		0.06	0.03	0.02
												0.29	1.77	0.12		5.7	7.19	0.58		0.06	0.08	0.03
												1.66	2.26	1.89		4.72	2.78	22.58		0.04	0.06	0.07
												1.5	3.97	1.4		7.57	10.88	4.17		0.1	0.05	0.04
												0.24	0.9	1.48		1.64	1.36	1.6		0.03	0.06	0.06
												2.01	0.37	3.65		7.19	3.93	7.28		0.03	0.12	0.22
												2.21	0.07	1.05		17.54	2.19	4.86		0.06	0.01	0.08
												0.47	0.48	2.77		10.13	1.86	18.91		0.03	0.02	0.06
												2.55	1.22	0.01		14.8	5.59	0.01		0.05	0.11	0
												0.95	4.22	1.24		0.98	19.53	32.03		0.03	0.1	0.18
												2.54	6.41	3.64		10.43	16.04	6.88		0.08	0.12	0.06
												2.44	0.35	1.4		14.56	2.36	31.57		0.05	0.11	0.11
												0.95	0.12	3.09		12.81	3.24	16.46		0.04	0.02	0.13
												1.05	0.03	2.93		6.34	0.11	28.61		0.04	0.01	0.15
												2.49	4.35	1.41		18.46	10.32	24.66		0.06	0.08	0.09
												2.65	0.31	4.05		17.62	0.31	17.25		0.1	0.01	0.13
												2.56	0.2	3.17		15.66	0.48	3.17		0.09	0.02	0.06
												0.43	1.87	2.56		4.95	1.87	5.31		0.03	0.12	0.07
												1.43	0.89	0.01		1.45	16.9	0.03		0.04	0.11	0
												0.69	0.03	5.43		5.83	0.46	5.43		0.02	0	0.33
												0.56	0.64	0.37		3.39	1.62	5.46		0.09	0.01	0.25
												0.46	4.22	1.9		4.05	15.24	1.93		0.03	0.09	0.09
												1.85	2.64	2.66		1.88	8.57	20.8		0.06	0.08	0.09
												1.68	0.75	0		3.15	0.75	0.03		0.06	0.05	0
[truncated: 1,258 more rows]

## Sheet: Figure 4
O-GlcNAc/myc ratio (% of control)
condition	control	no glucose	no glutamine	no serum
	100	62.9181	84.1721	41.981
	100	71.6512	70.7243	42.0021
	100	86.8178	73.8354	65.361
2/1/2023, n=1
condition	control	no glucose	no glutamine
O-GlcNAc (myc IP)	1010	1140	1240
NF-L (myc IP)	4950	8880	7220
O-GlcNAc/myc IP	0.20404	0.128378	0.171745
normalize to WT ratio (%)	100	62.9181	84.1721
2/3/23, n=2
condition	control	no glucose	no glutamine
O-GlcNAc (myc IP)	1340	1070	1520
NF-L (myc IP)	568	633	911
O-GlcNAc/myc IP	2.35915	1.69036	1.6685
normalize to WT ratio (%)	100	71.6512	70.7243
2/9/23, n=1 (no serum)
condition	control			no serum
O-GlcNAc (myc IP)	2100			1010
NF-L (myc IP)	7690			8810
O-GlcNAc/myc IP	0.273082			0.114642
normalize to WT ratio (%)	100			41.981
2/12/23, n=2 (no serum)
condition	control			no serum
O-GlcNAc (myc IP)	3830			1470
NF-L (myc IP)	11600			10600
O-GlcNAc/myc IP	0.330172			0.138679
normalize to WT ratio (%)	100			42.0021
2/16/23, n=3 (no serum)
condition	control	no glucose	no glutamine	no serum
O-GlcNAc (myc IP)	14934.3	12965.7	11754.5	5618.9
NF-L (myc IP)	98500	98500	105000	56700
O-GlcNAc/myc IP	0.151618	0.131631	0.111947	0.0990988
normalize to WT ratio (%)	100	86.8178	73.8354	65.361

## Sheet: Figure 5g
INA/myc ratio (% of WT control)								control			OGT
control			OGT					WT	4A	5A	WT	4A	5A	05/31/21, n=1
WT	4A	5A	WT	4A	5A		myc	27900	34300	25400	28000	43300	54000
100	76.8636	77.4213	110.519	81.5772	80.107		INA	10900	10300	3490	9684.71	13800	16900
100	78.1499	93.801	116.491	83.2168	73.0854		INA/myc IP	0.390681	0.300292	0.137402	0.345883	0.318707	0.312963
100	91.0216	81.0804	108.137	86.1715	71.4532		Normalized to WT (%)	100	76.8636	77.4213	110.519	81.5772	80.107
							myc	364000	285000	254000	127301	364000	264000	07/03/21, n=2
							INA	143000	87500	93600	130428	119000	75800
							INA/myc IP	0.392857	0.307018	0.368504	0.457642	0.326923	0.287121
							Normalized to WT (%)	100	78.1499	93.801	116.491	83.2168	73.0854
							myc	151000	160000	173000	587000	161000	177000	07/11/21, n=3
							INA	197000	190000	183000	203000	181000	165000
							INA/myc IP	1.30464	1.1875	1.0578	0.345826	1.12422	0.932203
							Normalized to WT (%)	100	91.0216	81.0804	108.137	86.1715	71.4532

## Sheet: Figure 6b
	O-GlcNAc/myc ratio (% of WT)
	WT	P8L	P22R	P22S	L94P	N98S	A149V	L268P	Q332P	I384F	Y389C	E396K	P440L	Y443N	K467N
	100	4.06755	0	6.36342	32.2653	156.495	80.2449	95.5637	77.2084	51.1896	123.986	120.656	37.1253	77.1944	74.3707
	100	0.1751	0	18.6228	31.2429	172.598	74.698	60.0806	74.8233	24.8533	137.79	132.904	15.6907	77.4125	105.726
	100	0	0	26.6405	43.3803	174.447	67.1301	90.7878	74.5581	47.3439	117.327	132.564	22.9511	85.4302	94.0679
09/24/21, n=1
NF-L-myc-6xHis + OGT	WT	P8L	P22R				A149V		Q332P	I384F	Y389C
NF-L (myc IP)	184000	181000	172400				176000		161000	183000	171000
O-GlcNAc (myc IP)	9950.93	398.16	0				6389.63		6722.59	5066.15	11466.1
O-GlcNAc/myc IP	0.0540812	0.00219978	0				0.0363047		0.0417552	0.0276839	0.0670533
normalize to WT ratio (%)	100	4.06755	0				67.1301		77.2084	51.1896	123.986
09/27/21, n=2
NF-L-myc-6xHis + OGT	WT	P8L	P22R				A149V		Q332P	I384F	Y389C
NF-L (myc IP)	120000	135600	36000				139000		143000	133000	135000
O-GlcNAc (myc IP)	7660	15.1563	0				7120		6830	2110	11874
O-GlcNAc/myc IP	0.0638333	0.000111772	0				0.051223		0.0477622	0.0158647	0.0879558
normalize to WT ratio (%)	100	0.1751	0				80.2449		74.8233	24.8533	137.79
10/02/21, n=3
NF-L-myc-6xHis + OGT	WT	P8L	P22R				A149V		Q332P	I384F	Y389C
NF-L (myc IP)	36700	41200	36300				35100		37200	35600	38000
O-GlcNAc (myc IP)	11100	0	0				7930		8388.7	5097.66	13484.6
O-GlcNAc/myc IP	0.302452	0	0				0.225926		0.225503	0.143193	0.354857
normalize to WT ratio (%)	100	0	0				74.698		74.5581	47.3439	117.327
10/07/21, n=1
NF-L-myc-6xHis + OGT	WT				L94P								P440L
NF-L (myc IP)	44800				27000								28000
O-GlcNAc (myc IP)	487				94.7								113
O-GlcNAc/myc IP	0.0108705				0.00350741								0.00403571
normalize to WT ratio (%)	100				32.2653								37.1253
10/08/21, n=2
NF-L-myc-6xHis + OGT	WT				L94P								P440L
NF-L (myc IP)	34400				21000								31100
O-GlcNAc (myc IP)	399				76.1								56.6
O-GlcNAc/myc IP	0.0115988				0.00362381								0.00181994
normalize to WT ratio (%)	100				31.2429								15.6907
10/09/21, n=3
NF-L-myc-6xHis + OGT	WT				L94P								P440L
NF-L (myc IP)	36200				33600								34800
O-GlcNAc (myc IP)	189				76.1								41.7
O-GlcNAc/myc IP	0.00522099				0.00226488								0.00119828
normalize to WT ratio (%)	100				43.3803								22.9511
06/06/21, n=1
NF-L-myc-6xHis + OGT	WT					N98S						E396K
NF-L (myc IP)	54000					56800						54900
O-GlcNAc (myc IP)	3360					6100						4540
O-GlcNAc/myc IP	0.0622222					0.107394						0.0826958
normalize to WT ratio (%)	100					172.598						132.904
06/07/21, n=2
NF-L-myc-6xHis + OGT	WT					N98S						E396K
NF-L (myc IP)	48600					48400						49400
O-GlcNAc (myc IP)	23600					41000						31800
O-GlcNAc/myc IP	0.485597					0.847107						0.643725
normalize to WT ratio (%)	100					174.447						132.564
10/10/21, n=3
NF-L-myc-6xHis + OGT	WT			P22S		N98S		L268P				E396K
NF-L (myc IP)	81700			66600		50100		51000				66000
O-GlcNAc (myc IP)	34700			1800		33300		20700				33822.1
O-GlcNAc/myc IP	0.424725			0.027027		0.664671		0.405882				0.512456
normalize to WT ratio (%)	100			6.36342		156.495		95.5637				120.656
10/12/21, n=2
NF-L-myc-6xHis + OGT	WT			P22S				L268P
NF-L (myc IP)	116000			75300				73600
O-GlcNAc (myc IP)	3830			463				1460
O-GlcNAc/myc IP	0.0330172			0.00614874				0.019837
normalize to WT ratio (%)	100			18.6228				60.0806
10/13/21, n=3
NF-L-myc-6xHis + OGT	WT			P22S				L268P
NF-L (myc IP)	69900			67500				68300
O-GlcNAc (myc IP)	1240			319				1100
O-GlcNAc/myc IP	0.0177396			0.00472593				0.0161054
normalize to WT ratio (%)	100			26.6405				90.7878
01/31/22, n=1
NF-L-myc-6xHis + OGT	WT													Y443N	K467N
NF-L (myc IP)	36700													18261.3	31700
O-GlcNAc (myc IP)	3020													1160	1940
O-GlcNAc/myc IP	0.0822888													0.0635224	0.0611987
normalize to WT ratio (%)	100													77.1944	74.3707
02/04/22, n=2
NF-L-myc-6xHis + OGT	WT													Y443N	K467N
NF-L (myc IP)	6910													6880	6970
O-GlcNAc (myc IP)	3010													2320	3210
O-GlcNAc/myc IP	0.435601													0.337209	0.460545
normalize to WT ratio (%)	100													77.4125	105.726
02/05/22, n=3
NF-L-myc-6xHis + OGT	WT													Y443N	K467N
NF-L (myc IP)	26800													25600	28900
O-GlcNAc (myc IP)	13900													10900	14100
O-GlcNAc/myc IP	0.518657													0.425781	0.487889
normalize to WT ratio (%)	100													82.0931	94.0679

## Sheet: Figure 6d
NF-L amount in urea (% of total)															NF-L-myc-6xHis	WT	P8L	P22R	P22S	L94P	P440L
control						OGT							Raw data	control	low ionic strength	1560	992	6600	1410	5750	945	12/06/21, n=1
WT	P8L	P22R	P22S	L94P	P440L	WT	P8L	P22R	P22S	L94P	P440L				high ionic strength	1330	2410	3420	1930	4010	1100
84.7009	89.9947	79.7248	92.074	76.6842	94.4042	44.147	90.918	91.0898	90.6524	57.6771	84.1248				urea	16000	30600	39400	38800	32100	34500
90.9091	93.2777	94.3834	87.4636	73.9496	87.1539	43.0243	94.6818	92.8103	95.3583	57.458	96.5156				total	18890	34002	49420	42140	41860	36545
88.9061	95.5172	94.1708	96.0219	87.8473	95.8398	45.4075	94.0627	93.4449	95.5134	65.8989	88.2143
															low ionic strength	282	261	310	1660	2080	600	12/07/21, n=2
															high ionic strength	273	255	416	318	1330	2300
															urea	5550	7160	12200	13800	9680	19675
															total	6105	7676	12926	15778	13090	22575
															low ionic strength	3810	1530	1650	2010	3010	816	12/17/21, n=3
															high ionic strength	4800	1300	4540	2340	1320	2700
															urea	69000	60300	100000	105000	31300	81000
															total	77610	63130	106190	109350	35630	84516
														OGT	low ionic strength	13000	758	802	1860	9070	2720	10/31/21, n=1
															high ionic strength	6610	1090	812	1120	7000	1960
															urea	15500	18500	16500	28900	21900	24800
															total	35110	20348	18114	31880	37970	29480
															low ionic strength	431	640	939	530	2290	418	11/24/21, n=2
															high ionic strength	202	753	804	463	1590	647
															urea	478	24800	22500	20400	4190	29500
															total	1111	26193	24243	21393	8070	30565
															low ionic strength	10400	1030	1020	721	6980	1080	11/25/21, n=3
															high ionic strength	10700	750	1330	707	3680	2220
															urea	17550	28200	33500	30400	20600	24700
															total	38650	29980	35850	31828	31260	28000
																WT	P8L	P22R	P22S	L94P	P440L
													Normalization to total NF-L amount	control	low ionic strength	8.25834	2.79528	14.3594	8.19514	13.7363	2.58585	12/06/21, n=1
															high ionic strength	7.04076	8.63638	12.6246	8.06171	9.57955	3.00999
															urea	84.7009	88.5683	73.016	83.7432	76.6842	94.4042
															low ionic strength	4.61916	3.40021	2.39827	10.521	15.89	2.65781	12/07/21, n=2
															high ionic strength	4.47174	3.32204	3.21832	2.01546	10.1604	10.1883
															urea	90.9091	93.2777	94.3834	87.4636	73.9496	87.1539
															low ionic strength	4.90916	2.42357	1.55382	1.83813	8.44794	0.965498	12/17/21, n=3
															high ionic strength	6.18477	2.05924	4.27536	2.13992	3.70474	3.19466
															urea	88.9061	95.5172	94.1708	96.0219	87.8473	95.8398
														OGT	low ionic strength	37.0265	3.72518	4.42751	5.83438	23.8873	9.22659	10/31/21, n=1
															high ionic strength	18.8265	5.35679	4.48272	3.51317	18.4356	6.64858
															urea	44.147	90.918	91.0898	90.6524	57.6771	84.1248
															low ionic strength	38.7939	2.4434	3.87328	2.47745	24.5489	1.36758	11/24/21, n=2
															high ionic strength	18.1818	2.87481	3.31642	2.16426	17.9931	2.1168
															urea	43.0243	94.6818	92.8103	95.3583	57.458	96.5156
															low ionic strength	26.9082	3.43562	2.84519	2.2653	22.3289	3.85714	11/25/21, n=3
															high ionic strength	27.6843	2.50167	3.7099	2.22131	11.7722	7.92857
															urea	45.4075	94.0627	93.4449	95.5134	65.8989	88.2143

## Sheet: Figure 6f
	percent of cells with full-length NFs
NF-L-myc-6xHis	WT	P8L	P22R	P22S	L94P	N98S	A149V	L268P	Q332P	I384F	Y389C	E396K	P440L	Y443N	K467N
	100	6.45161	27.2727	31.8182	0	0	100	0	5.88235	100	0	0	6.25	90.3226	85.1351
	100	0	39.3939	33.3333	0	0	97.9592	4.34783	0	100	0	2.45902	9.09091	91.2621	90.4192
	96.9163	6.34441	25.9067	13.4146	0	0	98.0861	0	8.62745	100	0	2.5	0	80.3347	85.7143
11/05/21, n=1
NF-L-myc-6xHis	WT	P8L	P22R	P22S	L94P	N98S	A149V	L268P	Q332P	I384F	Y389C	E396K	P440L
Filaments	170	20	60	70	0	0	260	0	0	370	0	0	20
Puncta	0	290	160	150	270	224	0	240	127	0	240	205	300
Total	170	310	220	220	270	224	260	240	127	370	240	205	320
Normalization to total cells (%)
Filaments	100	6.45161	27.2727	31.8182	0	0	100	0	0	100	0	0	6.25
Puncta	0	93.5484	72.7273	68.1818	100	100	0	100	100	0	100	100	93.75
11/13/21, n=2
NF-L-myc-6xHis	WT	P8L	P22R	P22S	L94P	N98S	A149V	L268P	Q332P	I384F	Y389C	E396K	P440L
Filaments	150	0	130	110	0	0	240	10	10	280	0	12	30
Puncta	0	230	200	220	290	164	5	220	160	0	260	476	300
Total	150	230	330	330	290	164	245	230	170	280	260	488	330
Normalization to total cells (%)
NF-L-myc-6xHis	WT	P8L	P22R	P22S	L94P	N98S	A149V	L268P	Q332P	I384F	Y389C	E396K	P440L
Filaments	100	0	39.3939	33.3333	0	0	97.9592	4.34783	5.88235	100	0	2.45902	9.09091
Puncta	0	100	60.6061	66.6667	100	100	2.04082	95.6522	94.1176	0	100	97.541	90.9091
11/18/21, n=3
NF-L-myc-6xHis	WT	P8L	P22R	P22S	L94P	N98S	A149V	L268P	Q332P	I384F	Y389C	E396K	P440L
Filaments	220	21	50	22	0	0	205	0	0	320	0	6	0
Puncta	7	310	143	142	166	216	4	297	240	0	237	234	235
Total	227	331	193	164	166	216	209	297	240	320	237	240	235
Filaments	96.9163	6.34441	25.9067	13.4146	0	0	98.0861	0	0	100	0	2.5	0
Puncta	3.0837	93.6556	74.0933	86.5854	100	100	1.91388	100	100	0	100	97.5	100
02/05/22, n=1
NF-L-myc-6xHis	WT													Y443N	K467N
Filaments	338													252	189
Puncta	0													27	33
Total	338													279	222
Normalization to total cells (%)
NF-L-myc-6xHis	WT													Y443N	K467N
Filaments	100													90.3226	85.1351
Puncta	0													9.67742	14.8649
02/06/22, n=2
NF-L-myc-6xHis	WT													Y443N	K467N
Filaments	121													94	151
Puncta	0													9	16
Total	121													103	167
Normalization to total cells (%)
NF-L-myc-6xHis	WT													Y443N	K467N
Filaments	100													91.2621	90.4192
Puncta	0													8.73786	9.58084
02/07/22, n=3
NF-L-myc-6xHis	WT													Y443N	K467N
Filaments	104													192	120
Puncta	0													47	20
Total	104													239	140
Normalization to total cells (%)
NF-L-myc-6xHis	WT													Y443N	K467N
Filaments	100													80.3347	85.7143
Puncta	0													19.6653	14.2857

[truncated: 8 more sheets: Figure 6g, Supplementary figure 1c, Supplementary figure 2b, Supplementary figure 2c, Supplemental figure 2e, Supplemental figure 2j, Supplementary figure 2l, Supplementary figure 4]
